# Supplementary material for: Outlook of Cassava Brown Streak Disease Assessment: Perspectives of the Screening Methods of Breeders and Pathologists
Source: Front Plant Sci. 2021 Jul 5;12:648436. doi: 10.3389/fpls.2021.648436 (PMC8288188; doi:10.3389/fpls.2021.648436)
Supplement: Supplementary file 1 [file Data_Sheet_1.zip]

Archive with 6 entries (6 files):
- Data_Sets/AYT_Root_Necrosis_CycleOne.csv
- Data_Sets/AYTs_C1_Foliar_CycleOne.csv
- Data_Sets/CETs1_Root_Necrosis_Data_CycleZero.csv
- Data_Sets/CETs2_Foliar_Data_CycleOne.csv
- Data_Sets/CETs2_Root_Necrosis_CycleOne.csv
- Data_Sets/SNP_CET_1_CycleOne.RData
