# Supplementary material for: Outlook of Cassava Brown Streak Disease Assessment: Perspectives of the Screening Methods of Breeders and Pathologists
Source: Front Plant Sci. 2021 Jul 5;12:648436. doi: 10.3389/fpls.2021.648436 (PMC8288188; doi:10.3389/fpls.2021.648436)
Supplement: Supplementary file 1 [file Data_Sheet_1.zip › Data_Sets/AYT_Root_Necrosis_CycleOne.csv]

Location	accession_name	block_number	rep_number	B_CBSDRs	P_CBSDRs
Arua	UG15F361P510	1	1	1.054945055	3.5
Arua	UG15F049P001	1	1	1.057971014	2.333333333
Arua	UG15F176P002	1	1	1.142857143	2
Arua	UG15F312P003	1	1	1	1
Arua	UG15F302P016	1	1	1	1
Arua	UG15F107P501	1	1	NA	NA
Arua	UG110298	2	1	1.105263158	2.5
Arua	UG15F172P004	2	1	1	1
Arua	UG15F173P003	2	1	1	1
Arua	UG15F302P513	2	1	1	1
Arua	ORERA	2	1	NA	NA
Arua	UG15F249P007	2	1	NA	NA
Arua	UG15F171P008	3	1	1	1
Arua	UG15F008P019	3	1	1	1
Arua	UG15F170P507	3	1	1	1
Arua	UG110297	3	1	1	1
Arua	UGC14168	3	1	1.11627907	2.666666667
Arua	UGC14P307	3	1	NA	NA
Arua	UG15F265P001	4	1	1	1
Arua	UG15F140P001	4	1	1	1
Arua	UGC14170	4	1	1	1
Arua	UG15F306P028	4	1	1	1
Arua	UG15F154P005	4	1	1.066666667	2
Arua	UGC14185	4	1	NA	NA
Arua	UGC14170	1	2	1.25	2.25
Arua	UG15F170P507	1	2	1	1
Arua	ORERA	1	2	1	1
Arua	UG15F265P001	1	2	1	1
Arua	UG110298	1	2	1.025641026	2
Arua	UG110297	1	2	1	1
Arua	UG15F306P028	2	2	1.018518519	2
Arua	UG15F171P008	2	2	1.020833333	1
Arua	UG15F107P501	2	2	1	1
Arua	UG15F140P001	2	2	1	1
Arua	UG15F049P001	2	2	1	1
Arua	UG15F154P005	2	2	1	1
Arua	UGC14P307	3	2	1	1
Arua	UG15F176P002	3	2	1.181818182	2
Arua	UG15F302P016	3	2	1	1
Arua	UG15F172P004	3	2	1	1
Arua	UG15F361P510	3	2	1	1
Arua	UGC14185	3	2	1	1
Arua	UG15F302P513	4	2	1.016666667	2
Arua	UG15F312P003	4	2	1	1
Arua	UG15F249P007	4	2	1	1
Arua	UG15F008P019	4	2	1.014285714	2
Arua	UG15F173P007	4	2	1	1
Namulonge	UG15F088P001	1	1	1.102040816	2
Namulonge	UG15F047P010	1	1	1.170212766	2.333333333
Namulonge	MKUMBA	1	1	1.19047619	2.090909091
Namulonge	UG15F222P038	1	1	1.133333333	2
Namulonge	UG15F170P507	1	1	1.058823529	2.5
Namulonge	UG15F169P507	1	1	1.430107527	2.904761905
Namulonge	UG15F192P530	1	1	1.666666667	2.333333333
Namulonge	UG15F156P004	1	1	1	1
Namulonge	UG15F007P013	2	1	1.153846154	3
Namulonge	UG15F015P021	2	1	1.02	2
Namulonge	UG15F201P517	2	1	NA	NA
Namulonge	UG15F017P003	2	1	1.130434783	2
Namulonge	UG15F031P021	2	1	1.045454545	2
Namulonge	UG15F034P001	2	1	1.235294118	2.333333333
Namulonge	UG15F118P017	2	1	1.176470588	2.5
Namulonge	UG15F177P008	2	1	1.219512195	2.5
Namulonge	UG15F158P001	3	1	1.032258065	2
Namulonge	UG15F088P005	3	1	1.153846154	2
Namulonge	UG15F196P005	3	1	1.040816327	3
Namulonge	UG15F177P003	3	1	1	1
Namulonge	UG15F271P003	3	1	1.547169811	2.705882353
Namulonge	UG15F190P001	3	1	1.063157895	2.5
Namulonge	UG15F244P013	3	1	1.074074074	2
Namulonge	UG15F162P003	3	1	1	1
Namulonge	UG15F192P017	4	1	1.342857143	2.333333333
Namulonge	UG15F173P007	4	1	1.035714286	2
Namulonge	UG15F030P018	4	1	1.386363636	2.133333333
Namulonge	UG15F079P011	4	1	1.050847458	2
Namulonge	UG15F158P005	4	1	1.040816327	2
Namulonge	UG15F079P002	4	1	1.189189189	2.555555556
Namulonge	UG15F233P046	4	1	1.408163265	3
Namulonge	UG15F178P006	4	1	1.026315789	2
Namulonge	UG15F258P004	5	1	1	1
Namulonge	UG15F087P016	5	1	1.058823529	2
Namulonge	UG15F158P017	5	1	1.086206897	2.25
Namulonge	UG15F011P001	5	1	1.211111111	2.583333333
Namulonge	UG15F158P015	5	1	1	1
Namulonge	UG15F306P028	5	1	1.013157895	2
Namulonge	UG15F023P001	5	1	2.611111111	3.071428571
Namulonge	UG15F194P011	5	1	1.126984127	2.333333333
Namulonge	UG15F170P006	6	1	1	1
Namulonge	UG15F196P004	6	1	1.16	2.333333333
Namulonge	UG15F079P014	6	1	1.03125	2
Namulonge	UG15F176P502	6	1	1.117647059	3
Namulonge	UG15F064P087	6	1	1	1
Namulonge	UG15F020P001	6	1	1.2	2.2
Namulonge	UG15F177P016	6	1	1	1
Namulonge	UG15F213P002	6	1	1.095238095	2
Namulonge	UG15F044P009	7	1	1	1
Namulonge	UG15F262P513	7	1	1.636363636	3.333333333
Namulonge	UG15F156P001	7	1	1.03125	2
Namulonge	UG15F258P002	7	1	1.076923077	2
Namulonge	UG15F140P003	7	1	1.115384615	4
Namulonge	UG15F171P506	7	1	1.057142857	2
Namulonge	UG15F302P016	7	1	1	1
Namulonge	UG15F176P004	7	1	1.647058824	2.571428571
Namulonge	UG15F209P001	8	1	1.090909091	3
Namulonge	UG15F008P019	8	1	1.428571429	2.5
Namulonge	UG15F302P016	8	1	1.105263158	2
Namulonge	UG110298	8	1	1	1
Namulonge	UG15F312P003	8	1	NA	NA
Namulonge	UG15F177P008	8	1	1	1
Namulonge	UG15F049P001	8	1	3.5	4.125
Namulonge	UG15F265P001	8	1	1	1
Namulonge	UG15F177P003	9	2	1	1
Namulonge	UG15F158P001	9	2	NA	NA
Namulonge	UG15F079P002	9	2	1.051282051	3
Namulonge	UG15F017P003	9	2	1	1
Namulonge	UG15F190P001	9	2	1.013333333	2
Namulonge	UG15F271P003	9	2	1.428571429	3.1
Namulonge	UG15F034P001	9	2	1	1
Namulonge	UG15F088P005	9	2	1	1
Namulonge	UG15F169P507	10	2	1	1
Namulonge	UG15F031P021	10	2	1	1
Namulonge	UG15F244P013	10	2	1.552631579	2.05
Namulonge	UG15F079P011	10	2	1.038461538	2
Namulonge	UG15F158P005	10	2	1.123287671	2
Namulonge	UG15F170P507	10	2	1.257142857	3.25
Namulonge	UG15F030P018	10	2	1.1875	2.2
Namulonge	UG15F196P005	10	2	1.054794521	2
Namulonge	UG15F118P017	11	2	1.033898305	2
Namulonge	UG15F177P008	11	2	1.06779661	2.333333333
Namulonge	UG15F156P004	11	2	1.318181818	2.4
Namulonge	UG15F192P530	11	2	1.267857143	2.363636364
Namulonge	UG15F162P003	11	2	1	1
Namulonge	MKUMBA	11	2	1.142857143	2.125
Namulonge	UG15F015P021	11	2	1.116666667	2.4
Namulonge	UG15F222P038	11	2	1	1
Namulonge	UGC14170	12	2	1.580645161	3.571428571
Namulonge	UG15F192P017	12	2	1.258064516	3
Namulonge	UG15F201P517	12	2	1.319148936	2.666666667
Namulonge	UG15F173P007	12	2	1.162790698	2.75
Namulonge	UG15F088P001	12	2	1.074074074	2
Namulonge	UG15F047P010	12	2	1	1
Namulonge	UG15F007P013	12	2	1.042105263	2.333333333
Namulonge	UG15F233P046	12	2	1.022727273	2
Serere	UG15F173P007	1	1	1.184782609	2.545454545
Serere	UG15F008P019	1	1	1.04040404	2
Serere	UG15F177P008	1	1	1.204081633	3.5
Serere	UG15F170P501	1	1	1.010204082	2
Serere	UG110298	1	1	1.3	2.411764706
Serere	UG15F249P007	2	1	1	1
Serere	UG15F154P005	2	1	1.134831461	3
Serere	UG15F312P003	2	1	1.023255814	2
Serere	UG15F302P016	2	1	1	1
Serere	UG15F306P028	3	1	1	1
Serere	UG15F107P501	3	1	1	1
Serere	UG15F049P001	3	1	1.041666667	2
Serere	UG15F172P004	3	1	1.181818182	3
Serere	UG15F140P001	3	1	1	1
Serere	UG15F361P510	4	1	1.127272727	2.75
Serere	UGC14170	4	1	1.014492754	2
Serere	UG15F176P002	4	1	1.795454545	2.666666667
Serere	UGC14168	4	1	1	1
Serere	UGC14185	4	1	1	1
Serere	UG15F265P001	5	1	1	1
Serere	UG110297	5	1	1.122807018	2.4
Serere	UGC14P307	5	1	1	1
Serere	UG15F302P513	5	1	1.023809524	2
Serere	UG15F154P005	1	2	1	1
Serere	UG15F172P004	1	2	1	1
Serere	UGC14185	1	2	1	1
Serere	UG15F008P019	1	2	1	1
Serere	UG15F049P001	1	2	1	1
Serere	UG15F302P016	2	2	1	1
Serere	UG15F170P507	2	2	1	1
Serere	UG15F173P007	2	2	1	1
Serere	UG15F107P501	2	2	1	1
Serere	UG15F249P007	2	2	1	1
Serere	UGC14P307	3	2	1.2	3
Serere	ORERA	3	2	1.22	2.833333333
Serere	UG110298	3	2	1.048387097	2.5
Serere	UG15F361P510	3	2	1.056179775	3.5
Serere	UGC14168	3	2	1	1
Serere	UG15F140P001	4	2	1	1
Serere	UG15F312P003	4	2	1	1
Serere	UG15F265P001	4	2	1.078651685	2.4
Serere	UG15F302P513	4	2	1.319148936	2.5
Serere	UGC14170	4	2	1.08	2
Serere	UG15F306P028	5	2	1	1
Serere	UG15F177P008	5	2	1.128571429	4
Serere	UG110297	5	2	1.163265306	3.666666667
Serere	UG15F176P002	5	2	2.222222222	2.71875
