# Supplementary material for: Outlook of Cassava Brown Streak Disease Assessment: Perspectives of the Screening Methods of Breeders and Pathologists
Source: Front Plant Sci. 2021 Jul 5;12:648436. doi: 10.3389/fpls.2021.648436 (PMC8288188; doi:10.3389/fpls.2021.648436)
Supplement: Supplementary file 1 [file Data_Sheet_1.zip › Data_Sets/AYTs_C1_Foliar_CycleOne.csv]

Location	germplasmName	replicate	blockNumber	P_CBSD3s	CBSD3s	P_CBSD6s	CBSD6s
Namulonge	UG15F088P001	1	1	1	1	3	3
Namulonge	UG15F047P010	1	1	1	1	1.428571429	2
Namulonge	MKUMBA	1	1	1	1	1	1
Namulonge	UG15F222P038	1	1	1	1	1.4	2
Namulonge	UG15F170P507	1	1	1	1	1.222222222	3
Namulonge	UG15F169P507	1	1	1	1	1	1
Namulonge	UG15F192P530	1	1	1	1	2.090909091	2.2
Namulonge	UG15F156P004	1	1	1.333333333	2	1.1875	2
Namulonge	UG15F007P013	1	2	1.3	2	2.8	2.8
Namulonge	UG15F015P021	1	2	1	1	1.666666667	2.111111111
Namulonge	UG15F201P517	1	2	1	1	1.4	2.2
Namulonge	UG15F017P003	1	2	1.75	2	2	2.333333333
Namulonge	UG15F031P021	1	2	2	2	1.555555556	2
Namulonge	UG15F034P001	1	2	2	2	2.846153846	2.846153846
Namulonge	UG15F118P017	1	2	1.066666667	2	1.733333333	2.222222222
Namulonge	UG15F177P008	1	2	1.0625	2	1.875	2.272727273
Namulonge	UG15F158P001	1	3	1	1	1	1
Namulonge	UG15F088P005	1	3	1	1	2.1875	2.1875
Namulonge	UG15F196P005	1	3	1.6	2	2.1875	2.583333333
Namulonge	UG15F177P003	1	3	2.142857143	2.142857143	2.142857143	2.142857143
Namulonge	UG15F271P003	1	3	1	1	1.071428571	2
Namulonge	UG15F190P001	1	3	1	1	1	1
Namulonge	UG15F244P013	1	3	1.333333333	2.5	1.2	2
Namulonge	UG15F162P003	1	3	1.166666667	2	2.166666667	2.272727273
Namulonge	UG15F192P017	1	4	1.5	2	NA	NA
Namulonge	UG15F173P007	1	4	1	1	NA	NA
Namulonge	UG15F030P018	1	4	1.909090909	2	NA	NA
Namulonge	UG15F079P011	1	4	1.066666667	2	NA	NA
Namulonge	UG15F158P005	1	4	1	1	NA	NA
Namulonge	UG15F079P002	1	4	1	1	NA	NA
Namulonge	UG15F233P046	1	4	1.266666667	2.333333333	NA	NA
Namulonge	UG15F178P006	1	4	1	1	NA	NA
Namulonge	UG15F258P004	1	5	1.8	2	NA	NA
Namulonge	UG15F087P016	1	5	1.5	2	NA	NA
Namulonge	UG15F158P017	1	5	1	1	NA	NA
Namulonge	UG15F011P001	1	5	1.666666667	2	NA	NA
Namulonge	UG15F158P015	1	5	1.2	2	NA	NA
Namulonge	UG15F306P028	1	5	1.461538462	2	NA	NA
Namulonge	UG15F023P001	1	5	1	1	NA	NA
Namulonge	UG15F194P011	1	5	1.083333333	2	NA	NA
Namulonge	UG15F170P006	1	6	1	1	3	3
Namulonge	UG15F196P004	1	6	1	1	1	1
Namulonge	UG15F079P014	1	6	1	1	1.181818182	2
Namulonge	UG15F176P502	1	6	1.142857143	2	1	1
Namulonge	UG15F064P087	1	6	1	1	1.071428571	2
Namulonge	UG15F020P001	1	6	1	1	2.166666667	2.555555556
Namulonge	UG15F177P016	1	6	1.181818182	3	1	1
Namulonge	UG15F213P002	1	6	2	2	2.857142857	2.857142857
Namulonge	UG15F044P009	1	7	1	1	1.125	2
Namulonge	UG15F262P513	1	7	1	1	1.166666667	3
Namulonge	UG15F156P001	1	7	1.714285714	2	2.785714286	2.923076923
Namulonge	UG15F258P002	1	7	1	1	1	1
Namulonge	UG15F140P003	1	7	1	1	1	1
Namulonge	UG15F171P506	1	7	1.416666667	2	2.333333333	3
Namulonge	UG15F302P016	1	7	1.666666667	2	2.666666667	2.875
Namulonge	UG15F176P004	1	7	1.45	2	1.8	2.230769231
Namulonge	UG15F209P001	1	8	1	1	1.19047619	2
Namulonge	UG15F008P019	1	8	1	1	1	1
Namulonge	UG15F302P016	1	8	1	1	1	1
Namulonge	UG110298	1	8	1	1	1	1
Namulonge	UG15F312P003	1	8	1	1	1.6	2.5
Namulonge	UG15F177P008	1	8	1	1	2.5	2.5
Namulonge	UG15F049P001	1	8	1	1	1.052631579	2
Namulonge	UG15F265P001	1	8	1	1	1.0625	2
Namulonge	UG15F177P003	2	9	1.125	2	2.166666667	2.166666667
Namulonge	UG15F158P001	2	9	1	1	1	1
Namulonge	UG15F079P002	2	9	1	1	1.571428571	2.333333333
Namulonge	UG15F017P003	2	9	1	1	1.2	2
Namulonge	UG15F190P001	2	9	1	1	1	1
Namulonge	UG15F271P003	2	9	1	1	1.166666667	3
Namulonge	UG15F034P001	2	9	1.818181818	2	2.181818182	2.857142857
Namulonge	UG15F088P005	2	9	1.428571429	2	2.230769231	2.230769231
Namulonge	UG15F169P507	2	10	1	1	3	3
Namulonge	UG15F031P021	2	10	1	1	1.333333333	2
Namulonge	UG15F244P013	2	10	1.416666667	2	1.416666667	2.25
Namulonge	UG15F079P011	2	10	1	1	1	1
Namulonge	UG15F158P005	2	10	1	1	2.384615385	2.384615385
Namulonge	UG15F170P507	2	10	1	1	1	1
Namulonge	UG15F030P018	2	10	1.75	2	2.5	3
Namulonge	UG15F196P005	2	10	1.333333333	2	2.8125	2.8125
Namulonge	UG15F118P017	2	11	1	1	NA	NA
Namulonge	UG15F177P008	2	11	1	1	NA	NA
Namulonge	UG15F156P004	2	11	2	2	NA	NA
Namulonge	UG15F192P530	2	11	1.428571429	2	NA	NA
Namulonge	UG15F162P003	2	11	1	1	NA	NA
Namulonge	MKUMBA	2	11	1	1	NA	NA
Namulonge	UG15F015P021	2	11	1	1	NA	NA
Namulonge	UG15F222P038	2	11	1.166666667	2	NA	NA
Namulonge	UGC14170	2	12	1.052631579	2	1.611111111	2.571428571
Namulonge	UG15F192P017	2	12	1.083333333	2	2	2.285714286
Namulonge	UG15F201P517	2	12	1	1	2.333333333	2.333333333
Namulonge	UG15F173P007	2	12	1.066666667	2	2.066666667	2.142857143
Namulonge	UG15F088P001	2	12	1.571428571	2	2.857142857	2.857142857
Namulonge	UG15F047P010	2	12	1	1	1.642857143	2
Namulonge	UG15F007P013	2	12	1.466666667	2	2.333333333	2.538461538
Namulonge	UG15F233P046	2	12	1.6	2	2.6	2.6
Arua	UG15F361P510	1	1	1	1	1	1
Arua	UG15F049P001	1	1	1	1	1	1
Arua	UG15F176P002	1	1	NA	NA	1	1
Arua	UG15F312P003	1	1	NA	NA	1	1
Arua	UG15F302P016	1	1	NA	NA	1	1
Arua	UG15F107P501	1	1	NA	NA	NA	NA
Arua	UG110298	1	2	1	1	1	1
Arua	UG15F172P004	1	2	1	1	1	1
Arua	UG15F173P003	1	2	1	1	1	1
Arua	UG15F302P513	1	2	NA	NA	1	1
Arua	ORERA	1	2	NA	NA	1	1
Arua	UG15F249P007	1	2	NA	NA	NA	NA
Arua	UG15F171P008	1	3	1.428571429	2	1.542857143	2
Arua	UG15F008P019	1	3	1	1	1	1
Arua	UG15F170P507	1	3	1	1	1	1
Arua	UG110297	1	3	1	1	1	1
Arua	UGC14168	1	3	NA	NA	1	1
Arua	UGC14P307	1	3	NA	NA	1	1
Arua	UG15F265P001	1	4	1	1	1	1
Arua	UG15F140P001	1	4	1	1	1.04	2
Arua	UGC14170	1	4	1	1	1.466666667	2
Arua	UG15F306P028	1	4	1	1	1	1
Arua	UG15F154P005	1	4	1	1	1.125	2
Arua	UGC14185	1	4	NA	NA	1	1
Arua	UGC14170	2	1	1	1	1	1
Arua	UG15F170P507	2	1	1	1	1.192307692	2.666666667
Arua	ORERA	2	1	1	1	1	1
Arua	UG15F265P001	2	1	1	1	1	1
Arua	UG110298	2	1	1	1	1	1
Arua	UG110297	2	1	NA	NA	1	1
Arua	UG15F306P028	2	2	1.125	2	1	1
Arua	UG15F171P008	2	2	1.21875	2	1	1
Arua	UG15F107P501	2	2	1	1	1	1
Arua	UG15F140P001	2	2	1	1	1	1
Arua	UG15F049P001	2	2	1	1	1	1
Arua	UG15F154P005	2	2	NA	NA	1	1
Arua	UGC14P307	2	3	1	1	1	1
Arua	UG15F176P002	2	3	1.523809524	2	1.05	2
Arua	UG15F302P016	2	3	1.0625	2	1	1
Arua	UG15F172P004	2	3	1	1	1	1
Arua	UG15F361P510	2	3	1	1	1	1
Arua	UGC14185	2	3	NA	NA	1	1
Arua	UG15F302P513	2	4	1	1	1	1
Arua	UG15F312P003	2	4	1	1	1	1
Arua	UG15F249P007	2	4	1	1	1	1
Arua	UG15F008P019	2	4	1	1	1	1
Arua	UG15F173P007	2	4	1	1	1.043478261	2
Serere	UG15F173P007	1	1			1	1
Serere	UG15F008P019	1	1			1	1
Serere	UG15F177P008	1	1			1.129032258	2
Serere	UG15F170P501	1	1			1	1
Serere	UG110298	1	1			1	1
Serere	ORERA	1	2			NA	NA
Serere	UG15F249P007	1	2			1	1
Serere	UG15F154P005	1	2			1	1
Serere	UG15F312P003	1	2			1	1
Serere	UG15F302P016	1	2			1	1
Serere	UG15F306P028	1	3			1	1
Serere	UG15F107P501	1	3			1.028571429	2
Serere	UG15F049P001	1	3			1	1
Serere	UG15F172P004	1	3			1	1
Serere	UG15F140P001	1	3			1.088235294	2
Serere	UG15F361P510	1	4			1	1
Serere	UGC14170	1	4			1	1
Serere	UG15F176P002	1	4			1	1
Serere	UGC14168	1	4			1	1
Serere	UGC14185	1	4			1.076923077	2
Serere	UG15F265P001	1	5			2.4	2.5
Serere	UG110297	1	5			1.9	2.125
Serere	UGC14P307	1	5			1	1
Serere	UG15F302P513	1	5			1	1
Serere	UG15F154P005	2	1			1.111111111	2
Serere	UG15F172P004	2	1			1.12	2
Serere	UGC14185	2	1			1.037037037	2
Serere	UG15F008P019	2	1			1	1
Serere	UG15F049P001	2	1			1.136363636	4
Serere	UG15F302P016	2	2			1	1
Serere	UG15F170P507	2	2			1	1
Serere	UG15F173P007	2	2			1	1
Serere	UG15F107P501	2	2			1	1
Serere	UG15F249P007	2	2			1	1
Serere	UGC14P307	2	3			1	1
Serere	ORERA	2	3			1	1
Serere	UG110298	2	3			1	1
Serere	UG15F361P510	2	3			1	1
Serere	UGC14168	2	3			1	1
Serere	UG15F140P001	2	4			1	1
Serere	UG15F312P003	2	4			1	1
Serere	UG15F265P001	2	4			1	1
Serere	UG15F302P513	2	4			1	1
Serere	UGC14170	2	4			1	1
Serere	UG15F306P028	2	5			1	1
Serere	UG15F177P008	2	5			2.137931034	2.434782609
Serere	UG110297	2	5			1	1
Serere	UG15F176P002	2	5			1	1
