# Supplementary material for: Outlook of Cassava Brown Streak Disease Assessment: Perspectives of the Screening Methods of Breeders and Pathologists
Source: Front Plant Sci. 2021 Jul 5;12:648436. doi: 10.3389/fpls.2021.648436 (PMC8288188; doi:10.3389/fpls.2021.648436)
Supplement: Supplementary file 1 [file Data_Sheet_1.zip › Data_Sets/CETs1_Root_Necrosis_Data_CycleZero.csv]

Plot_ID	SerialNo	Location	Clones	EntryC	Check	Block	CBSDRs	P_CBSDs
GXE15a_MTN_1001	1	Mityana2015A	UG120180	999	0	1	2	2
GXE15a_MTN_1002	2	Mityana2015A	UG130102	999	0	2	1.3	2.5
GXE15a_MTN_1003	3	Mityana2015A	UG110023	999	0	3	1.083333333	2
GXE15a_MTN_1004	4	Mityana2015A	UG110008	UG110008	1	4	4.302325581	4.463414634
GXE15a_MTN_1005	5	Mityana2015A	UG120286	999	0	1	1	1
GXE15a_MTN_1006	6	Mityana2015A	UG120190	999	0	2	1	1
GXE15a_MTN_1007	7	Mityana2015A	UG120227	999	0	3	2.215686275	2.878787879
GXE15a_MTN_1008	8	Mityana2015A	UG120063	999	0	4	1.066666667	2
GXE15a_MTN_1009	9	Mityana2015A	UG110008	UG110008	1	1	3.214285714	3.818181818
GXE15a_MTN_1010	10	Mityana2015A	UG120210	999	0	2	1.971428571	3
GXE15a_MTN_1011	11	Mityana2015A	UG110016	UG110016	1	3	4.6	4.857142857
GXE15a_MTN_1012	12	Mityana2015A	UG120251	999	0	4	2.448275862	3.625
GXE15a_MTN_1013	13	Mityana2015A	UG120004	999	0	1	2.3	4.25
GXE15a_MTN_1014	14	Mityana2015A	UG130097	999	0	2	NA	NA
GXE15a_MTN_1015	15	Mityana2015A	UG120212	999	0	3	2.2	2.5
GXE15a_MTN_1016	16	Mityana2015A	UG120050	999	0	4	2.7	3.833333333
GXE15a_MTN_1017	17	Mityana2015A	UG130007	999	0	1	1.64516129	2.538461538
GXE15a_MTN_1018	18	Mityana2015A	UG120221	999	0	2	4.142857143	4.384615385
GXE15a_MTN_1019	19	Mityana2015A	UG120247	999	0	3	2.285714286	3.142857143
GXE15a_MTN_1020	20	Mityana2015A	UG120252	999	0	4	NA	NA
GXE15a_MTN_1021	21	Mityana2015A	UG120089	999	0	1	1.238095238	3.5
GXE15a_MTN_1022	22	Mityana2015A	UG120202	999	0	2	NA	NA
GXE15a_MTN_1023	23	Mityana2015A	UG120295	999	0	3	4.25	4.25
GXE15a_MTN_1024	24	Mityana2015A	UG110022	999	0	4	1	1
GXE15a_MTN_1025	25	Mityana2015A	UG120099	999	0	1	1	1
GXE15a_MTN_1026	26	Mityana2015A	UG130078	999	0	2	1.821428571	2.916666667
GXE15a_MTN_1027	27	Mityana2015A	UG130018	999	0	3	NA	NA
GXE15a_MTN_1028	28	Mityana2015A	UG110017	UG110017	1	4	1	1
GXE15a_MTN_1029	29	Mityana2015A	UG110016	UG110016	1	1	5	5
GXE15a_MTN_1030	30	Mityana2015A	UG120022	999	0	2	1	1
GXE15a_MTN_1031	31	Mityana2015A	UG110017	UG110017	1	3	1.071428571	2
GXE15a_MTN_1032	32	Mityana2015A	UG120113	999	0	4	1.111111111	2
GXE15a_MTN_1033	33	Mityana2015A	UG130068	999	0	1	NA	NA
GXE15a_MTN_1034	34	Mityana2015A	UG110037	999	0	2	1.185185185	2.666666667
GXE15a_MTN_1035	35	Mityana2015A	UG120252	999	0	3	NA	NA
GXE15a_MTN_1036	36	Mityana2015A	UG120306	999	0	4	2	2.666666667
GXE15a_MTN_1037	37	Mityana2015A	UG120292	999	0	1	3	3
GXE15a_MTN_1038	38	Mityana2015A	UG110008	UG110008	1	2	4.6	4.6
GXE15a_MTN_1039	39	Mityana2015A	UG120154	999	0	3	NA	NA
GXE15a_MTN_1040	40	Mityana2015A	UG120156	999	0	4	1.131578947	2.666666667
GXE15a_MTN_1041	41	Mityana2015A	UG120264	999	0	1	1.933333333	2.75
GXE15a_MTN_1042	42	Mityana2015A	UG120220	999	0	2	NA	NA
GXE15a_MTN_1043	43	Mityana2015A	UG120291	999	0	3	4.096774194	4.096774194
GXE15a_MTN_1044	44	Mityana2015A	UG110014	UG110014	1	4	2.785714286	3.083333333
GXE15a_MTN_1045	45	Mityana2015A	UG130008	999	0	1	1.181818182	2
GXE15a_MTN_1046	46	Mityana2015A	UG120031	999	0	2	NA	NA
GXE15a_MTN_1047	47	Mityana2015A	UG120127	999	0	3	1.416666667	2.666666667
GXE15a_MTN_1048	48	Mityana2015A	UG130001	999	0	4	1.690909091	2.652173913
GXE15a_MTN_1049	49	Mityana2015A	UG130003	999	0	1	1	1
GXE15a_MTN_1050	50	Mityana2015A	UG120174	999	0	2	1	1
GXE15a_MTN_1051	51	Mityana2015A	UG120024	999	0	3	1	1
GXE15a_MTN_1052	52	Mityana2015A	UG120267	999	0	4	5	5
GXE15a_MTN_1053	53	Mityana2015A	UG110014	UG110014	1	1	4.5	4.5
GXE15a_MTN_1054	54	Mityana2015A	UG120072	999	0	2	1.183673469	2
GXE15a_MTN_1055	55	Mityana2015A	UG110014	UG110014	1	3	1.791666667	2.583333333
GXE15a_MTN_1056	56	Mityana2015A	UG110032	999	0	4	NA	NA
GXE15a_MTN_1057	57	Mityana2015A	UG130038	999	0	1	NA	NA
GXE15a_MTN_1058	58	Mityana2015A	UG120095	999	0	2	1.653846154	2.545454545
GXE15a_MTN_1059	59	Mityana2015A	UG120161	999	0	3	NA	NA
GXE15a_MTN_1060	60	Mityana2015A	UG130033	999	0	4	1.222222222	2
GXE15a_MTN_1061	61	Mityana2015A	UG110030	999	0	1	NA	NA
GXE15a_MTN_1062	62	Mityana2015A	UG110017	UG110017	1	2	1.252336449	2.5
GXE15a_MTN_1063	63	Mityana2015A	UG130013	999	0	3	3.5	3.727272727
GXE15a_MTN_1064	64	Mityana2015A	UG130008	999	0	4	1.4375	2.4
GXE15a_MTN_1065	65	Mityana2015A	UG110015	UG110015	1	1	1.3	2.333333333
GXE15a_MTN_1066	66	Mityana2015A	UG120071	999	0	2	1.153061224	2
GXE15a_MTN_1067	67	Mityana2015A	UG120257	999	0	3	NA	NA
GXE15a_MTN_1068	68	Mityana2015A	UG120191	999	0	4	1	1
GXE15a_MTN_1069	69	Mityana2015A	UG120286	999	0	1	NA	NA
GXE15a_MTN_1070	70	Mityana2015A	UG130002	999	0	2	1.333333333	2
GXE15a_MTN_1071	71	Mityana2015A	UG130115	999	0	3	2.125	3.52
GXE15a_MTN_1072	72	Mityana2015A	UG110015	UG110015	1	4	1.75	2.68
GXE15a_MTN_1073	73	Mityana2015A	UG130014	999	0	1	1.666666667	2.428571429
GXE15a_MTN_1074	74	Mityana2015A	UG110014	UG110014	1	2	1.523809524	2.833333333
GXE15a_MTN_1075	75	Mityana2015A	UG120109	999	0	3	1.462962963	2.5625
GXE15a_MTN_1076	76	Mityana2015A	UG120048	999	0	4	2.8	4
GXE15a_MTN_1077	77	Mityana2015A	UG110017	UG110017	1	1	1.428571429	3.181818182
GXE15a_MTN_1078	78	Mityana2015A	UG120215	999	0	2	NA	NA
GXE15a_MTN_1079	79	Mityana2015A	UG120132	999	0	3	2.842696629	3.603174603
GXE15a_MTN_1080	80	Mityana2015A	UG130038	999	0	4	2.225806452	3
GXE15a_MTN_1081	81	Mityana2015A	UG120136	999	0	1	1.157894737	2
GXE15a_MTN_1082	82	Mityana2015A	UG130006	999	0	2	1.0625	2.666666667
GXE15a_MTN_1083	83	Mityana2015A	UG120137	999	0	3	1.9	2.636363636
GXE15a_MTN_1084	84	Mityana2015A	UG130123	999	0	4	1.115384615	2
GXE15a_MTN_1085	85	Mityana2015A	UG120135	999	0	1	NA	NA
GXE15a_MTN_1086	86	Mityana2015A	UG130066	999	0	2	4.75	4.75
GXE15a_MTN_1087	87	Mityana2015A	UG110008	UG110008	1	3	4.764705882	4.764705882
GXE15a_MTN_1088	88	Mityana2015A	UG120040	999	0	4	2.555555556	3.210526316
GXE15a_MTN_1089	89	Mityana2015A	UG120293	999	0	1	NA	NA
GXE15a_MTN_1090	90	Mityana2015A	UG120064	999	0	2	1.3	2.2
GXE15a_MTN_1091	91	Mityana2015A	UG120183	999	0	3	NA	NA
GXE15a_MTN_1092	92	Mityana2015A	UG120031	999	0	4	1	1
GXE15a_MTN_1093	93	Mityana2015A	UG120017	999	0	1	5	5
GXE15a_MTN_1094	94	Mityana2015A	UG130121	999	0	2	NA	NA
GXE15a_MTN_1095	95	Mityana2015A	UG120079	999	0	3	4.4	4.4
GXE15a_MTN_1096	96	Mityana2015A	UG120146	999	0	4	1.5	2.5
GXE15a_MTN_1097	97	Mityana2015A	UG120189	999	0	1	1	1
GXE15a_MTN_1098	98	Mityana2015A	UG110034	999	0	2	1.3125	2.666666667
GXE15a_MTN_1099	99	Mityana2015A	UG120046	999	0	3	NA	NA
GXE15a_MTN_1100	100	Mityana2015A	UG120110	999	0	4	1.307692308	2.333333333
GXE15a_MTN_1101	101	Mityana2015A	UG120133	999	0	1	1.571428571	3.133333333
GXE15a_MTN_1103	102	Mityana2015A	UG130085	999	0	3	NA	NA
GXE15a_MTN_1104	103	Mityana2015A	UG130075	999	0	4	NA	NA
GXE15a_MTN_1105	104	Mityana2015A	UG120178	999	0	1	1.285714286	3
GXE15a_MTN_1107	105	Mityana2015A	UG120092	999	0	3	1.277777778	2.363636364
GXE15a_MTN_1108	106	Mityana2015A	UG130098	999	0	4	1.65	3.166666667
GXE15a_MTN_1109	107	Mityana2015A	UG120133	999	0	1	1.4	2.333333333
GXE15a_MTN_1111	108	Mityana2015A	UG130083	999	0	3	3.411764706	4.153846154
GXE15a_MTN_1112	109	Mityana2015A	UG120160	999	0	4	1	1
GXE15a_MTN_1113	110	Mityana2015A	UG120162	999	0	1	4.285714286	4.285714286
GXE15a_MTN_1115	111	Mityana2015A	UG120126	999	0	3	1.705882353	2.714285714
GXE15a_MTN_1116	112	Mityana2015A	UG130004	999	0	4	NA	NA
GXE15a_MTN_1117	113	Mityana2015A	UG120268	999	0	1	2.833333333	3.444444444
GXE15a_MTN_1118	114	Mityana2015A	UG120296	999	0	2	2.463414634	2.935483871
GXE15a_MTN_1119	115	Mityana2015A	UG120170	999	0	3	2.25	2.875
GXE15a_MTN_1120	116	Mityana2015A	UG110016	UG110016	1	4	1.142857143	2.5
GXE15a_MTN_1121	117	Mityana2015A	UG120201	999	0	1	2.766666667	3.038461538
GXE15a_MTN_1122	118	Mityana2015A	UG110015	UG110015	1	2	1.586666667	2.419354839
GXE15a_MTN_1123	119	Mityana2015A	UG120294	999	0	3	1.125	2
GXE15a_MTN_1124	120	Mityana2015A	UG130010	999	0	4	4.5625	4.5625
GXE15a_MTN_1125	121	Mityana2015A	UG130068	999	0	1	1.25	2
GXE15a_MTN_1126	122	Mityana2015A	UG120287	999	0	2	4	4
GXE15a_MTN_1127	123	Mityana2015A	UG110015	UG110015	1	3	3.363636364	3.689655172
GXE15a_MTN_1128	124	Mityana2015A	UG130057	999	0	4	1	1
GXE15a_MTN_1129	125	Mityana2015A	UG130029	999	0	1	1.4	2
GXE15a_MTN_1130	126	Mityana2015A	UG130016	999	0	2	2.05	3.1
GXE15a_MTN_1131	127	Mityana2015A	UG130089	999	0	3	1	1
GXE15a_MTN_1132	128	Mityana2015A	UG120135	999	0	4	NA	NA
GXE15a_MTN_1133	129	Mityana2015A	UG120199	999	0	1	1.956521739	2.913043478
GXE15a_MTN_1134	130	Mityana2015A	UG120198	999	0	2	1	1
GXE15a_MTN_1135	131	Mityana2015A	UG120001	999	0	3	1.075757576	2
GXE15a_MTN_1136	132	Mityana2015A	UG120193	999	0	4	1.055555556	2
GXE15a_MTN_1137	133	Mityana2015A	UG120124	999	0	1	1.128205128	2
GXE15a_MTN_1138	134	Mityana2015A	UG110016	UG110016	1	2	4.709677419	4.709677419
GXE15a_MTN_1139	135	Mityana2015A	UG120106	999	0	3	1.287878788	2.461538462
CBSD_GXE_Arua_2015a_1	136	Arua2015A	UG120298	999	0	1	1.818181818	2.928571429
CBSD_GXE_Arua_2015a_11	137	Arua2015A	UG120268	999	0	2	NA	NA
CBSD_GXE_Arua_2015a_21	138	Arua2015A	UG110017	UG110017	1	3	1.050847458	2
CBSD_GXE_Arua_2015a_31	139	Arua2015A	UG120032	999	0	4	2.375	3.2
CBSD_GXE_Arua_2015a_41	140	Arua2015A	UG12288	999	0	5	4.272727273	4.272727273
CBSD_GXE_Arua_2015a_61	141	Arua2015A	UG120160	999	0	1	1.086956522	2.333333333
CBSD_GXE_Arua_2015a_71	142	Arua2015A	UG130075	999	0	2	NA	NA
CBSD_GXE_Arua_2015a_81	143	Arua2015A	UG120257	999	0	3	NA	NA
CBSD_GXE_Arua_2015a_91	144	Arua2015A	UG120154	999	0	4	1.733333333	2.294117647
CBSD_GXE_Arua_2015a_101	145	Arua2015A	UG110030	999	0	5	3.861111111	3.942857143
CBSD_GXE_Arua_2015a_121	146	Arua2015A	UG110026	999	0	1	1.815789474	2.9375
CBSD_GXE_Arua_2015a_131	147	Arua2015A	UG110024	999	0	2	1.173913043	2
CBSD_GXE_Arua_2015a_141	148	Arua2015A	UG130105	999	0	3	1.340909091	2.25
CBSD_GXE_Arua_2015a_151	149	Arua2015A	UG120040	999	0	4	1.033333333	2
CBSD_GXE_Arua_2015a_161	150	Arua2015A	UG110015	UG110015	1	5	1	1
CBSD_GXE_Arua_2015a_181	151	Arua2015A	UG120086	999	0	1	2.923076923	3.777777778
CBSD_GXE_Arua_2015a_191	152	Arua2015A	UG110031	999	0	2	2.442857143	3.463414634
CBSD_GXE_Arua_2015a_201	153	Arua2015A	UG120037	999	0	3	1.25	2.181818182
CBSD_GXE_Arua_2015a_211	154	Arua2015A	UG120247	999	0	4	1.684210526	2.444444444
CBSD_GXE_Arua_2015a_221	155	Arua2015A	UG130039	999	0	5	1.730769231	2.9
CBSD_GXE_Arua_2015a_241	156	Arua2015A	UG130006	999	0	1	1.041666667	2
CBSD_GXE_Arua_2015a_251	157	Arua2015A	UG110008	UG110008	1	2	2.638888889	2.966666667
CBSD_GXE_Arua_2015a_261	158	Arua2015A	UG120279	999	0	3	1.375	4
CBSD_GXE_Arua_2015a_271	159	Arua2015A	UG110014	UG110014	1	4	2.138888889	2.708333333
CBSD_GXE_Arua_2015a_281	160	Arua2015A	UG130089	999	0	5	1.179104478	2.2
CBSD_GXE_Arua_2015a_301	161	Arua2015A	UG130022	999	0	1	4.896551724	4.896551724
CBSD_GXE_Arua_2015a_311	162	Arua2015A	UG120194	999	0	2	2.2	2.5
CBSD_GXE_Arua_2015a_321	163	Arua2015A	UG130029	999	0	3	5	5
CBSD_GXE_Arua_2015a_331	164	Arua2015A	UG120156	999	0	4	NA	NA
CBSD_GXE_Arua_2015a_341	165	Arua2015A	UG120124	999	0	5	1.426666667	2.142857143
CBSD_GXE_Arua_2015a_351	166	Arua2015A	UG130006	999	0	6	1.296296296	3
CBSD_GXE_Arua_2015a_361	167	Arua2015A	UG110015	UG110015	1	1	1	1
CBSD_GXE_Arua_2015a_371	168	Arua2015A	UG130097	999	0	2	1	1
CBSD_GXE_Arua_2015a_381	169	Arua2015A	UG110019	999	0	3	1.266666667	3.666666667
CBSD_GXE_Arua_2015a_391	170	Arua2015A	UG120050	999	0	4	1.451612903	2.272727273
CBSD_GXE_Arua_2015a_401	171	Arua2015A	UG120161	999	0	5	4.586206897	4.714285714
CBSD_GXE_Arua_2015a_411	172	Arua2015A	UG120181	999	0	6	1.25	2.75
CBSD_GXE_Arua_2015a_421	173	Arua2015A	UG120187	999	0	1	3.47826087	3.85
CBSD_GXE_Arua_2015a_431	174	Arua2015A	UG120210	999	0	2	2.733333333	3.166666667
CBSD_GXE_Arua_2015a_441	175	Arua2015A	UG110016	UG110016	1	3	1.060344828	2.75
CBSD_GXE_Arua_2015a_451	176	Arua2015A	UG130057	999	0	4	1.8	2.6
CBSD_GXE_Arua_2015a_461	177	Arua2015A	UG110016	UG110016	1	5	1.555555556	3.5
CBSD_GXE_Arua_2015a_471	178	Arua2015A	UG120095	999	0	6	4.307692308	4.307692308
CBSD_GXE_Arua_2015a_481	179	Arua2015A	UG130116	999	0	1	1.133333333	2
CBSD_GXE_Arua_2015a_491	180	Arua2015A	UG120304	999	0	2	4.806451613	4.806451613
CBSD_GXE_Arua_2015a_501	181	Arua2015A	UG120287	999	0	3	1.290322581	2.285714286
CBSD_GXE_Arua_2015a_511	182	Arua2015A	UG130048	999	0	4	1.85	2.7
CBSD_GXE_Arua_2015a_521	183	Arua2015A	UG120174	999	0	5	2.8	3.571428571
CBSD_GXE_Arua_2015a_531	184	Arua2015A	UG130016	999	0	6	3.7	3.7
CBSD_GXE_Arua_2015a_541	185	Arua2015A	UG120092	999	0	1	5	5
CBSD_GXE_Arua_2015a_551	186	Arua2015A	UG120184	999	0	2	1	1
CBSD_GXE_Arua_2015a_561	187	Arua2015A	UG120133	999	0	3	1.088888889	2
CBSD_GXE_Arua_2015a_571	188	Arua2015A	UG120251	999	0	4	1.117647059	2
CBSD_GXE_Arua_2015a_581	189	Arua2015A	UG120203	999	0	5	1.5	2
CBSD_GXE_Arua_2015a_591	190	Arua2015A	UG110008	UG110008	1	6	1	1
CBSD_GXE_Arua_2015a_601	191	Arua2015A	UG110014	UG110014	1	1	2.279411765	3.485714286
CBSD_GXE_Arua_2015a_611	192	Arua2015A	UG120132	999	0	2	4	4
CBSD_GXE_Arua_2015a_621	193	Arua2015A	UG120178	999	0	3	4.015625	4.216666667
CBSD_GXE_Arua_2015a_631	194	Arua2015A	UG120137	999	0	4	5	5
CBSD_GXE_Arua_2015a_641	195	Arua2015A	UG120063	999	0	5	2.9	3.216666667
CBSD_GXE_Arua_2015a_651	196	Arua2015A	UG130107	999	0	6	1.041666667	2
CBSD_GXE_Arua_2015a_661	197	Arua2015A	UG120109	999	0	1	1.684210526	2.083333333
CBSD_GXE_Arua_2015a_671	198	Arua2015A	UG120115	999	0	2	1	1
CBSD_GXE_Arua_2015a_681	199	Arua2015A	UG120040	999	0	3	1.101694915	2
CBSD_GXE_Arua_2015a_691	200	Arua2015A	UG120030	999	0	4	1.577319588	2.696969697
CBSD_GXE_Arua_2015a_701	201	Arua2015A	UG130091	999	0	5	1.454545455	2.428571429
CBSD_GXE_Arua_2015a_711	202	Arua2015A	UG120293	999	0	6	1.230769231	2
CBSD_GXE_Arua_2015a_721	203	Arua2015A	UG130066	999	0	1	2.857142857	4.25
CBSD_GXE_Arua_2015a_731	204	Arua2015A	UG110017	UG110017	1	2	3	3
CBSD_GXE_Arua_2015a_741	205	Arua2015A	UG130083	999	0	3	1.34375	2.1
CBSD_GXE_Arua_2015a_751	206	Arua2015A	UG110008	UG110008	1	4	2.142857143	5
CBSD_GXE_Arua_2015a_761	207	Arua2015A	UG120136	999	0	5	2.147058824	3.294117647
CBSD_GXE_Arua_2015a_771	208	Arua2015A	UG120267	999	0	6	1.608695652	2.272727273
CBSD_GXE_Arua_2015a_781	209	Arua2015A	UG130123	999	0	1	4.018181818	4.254901961
CBSD_GXE_Arua_2015a_791	210	Arua2015A	UG130084	999	0	2	1	1
CBSD_GXE_Arua_2015a_801	211	Arua2015A	UG110014	UG110014	1	3	2.818181818	3.5
CBSD_GXE_Arua_2015a_811	212	Arua2015A	UG120226	999	0	4	1	1
CBSD_GXE_Arua_2015a_821	213	Arua2015A	UG130123	999	0	5	2.486486486	2.964285714
CBSD_GXE_Arua_2015a_831	214	Arua2015A	UG110015	UG110015	1	6	3.6	4.25
CBSD_GXE_Arua_2015a_841	215	Arua2015A	UG110016	UG110016	1	1	2.235294118	2.75
CBSD_GXE_Arua_2015a_851	216	Arua2015A	UG120046	999	0	2	1.05	2
CBSD_GXE_Arua_2015a_861	217	Arua2015A	UG110021	999	0	3	1.758241758	2.864864865
CBSD_GXE_Arua_2015a_871	218	Arua2015A	UG120198	999	0	4	4.25	4.25
CBSD_GXE_Arua_2015a_881	219	Arua2015A	UG120295	999	0	5	1.307692308	2.333333333
CBSD_GXE_Arua_2015a_901	220	Arua2015A	UG110025	999	0	1	1.083333333	2
CBSD_GXE_Arua_2015a_911	221	Arua2015A	UG120131	999	0	2	NA	NA
CBSD_GXE_Arua_2015a_921	222	Arua2015A	UG120064	999	0	3	4.315789474	4.315789474
CBSD_GXE_Arua_2015a_931	223	Arua2015A	UG120189	999	0	4	1	1
CBSD_GXE_Arua_2015a_941	224	Arua2015A	UG110017	UG110017	1	5	2.75	2.75
CBSD_GXE_Arua_2015a_951	225	Arua2015A	UG130078	999	0	6	1.090909091	3
CBSD_GXE_Arua_2015a_963	226	Arua2015A	UG120237	999	0	1	1.35483871	2.571428571
CBSD_GXE_Arua_2015a_973	227	Arua2015A	UG120199	999	0	2	1.585365854	2.846153846
CBSD_GXE_Arua_2015a_983	228	Arua2015A	UG130102	999	0	3	2.484375	2.862745098
CBSD_GXE_Arua_2015a_993	229	Arua2015A	UG120193	999	0	4	NA	NA
CBSD_GXE_Arua_2015a_1003	230	Arua2015A	UG110008	UG110008	1	5	NA	NA
CBSD_GXE_Arua_2015a_1013	231	Arua2015A	UG120110	999	0	6	1.571428571	2.714285714
CBSD_GXE_Arua_2015a_1023	232	Arua2015A	UG130056	999	0	1	2.5	3
CBSD_GXE_Arua_2015a_1033	233	Arua2015A	UG110015	UG110015	1	2	1.923076923	2.714285714
CBSD_GXE_Arua_2015a_1043	234	Arua2015A	UG120202	999	0	3	1.056338028	2
CBSD_GXE_Arua_2015a_1053	235	Arua2015A	UG120126	999	0	4	4.862068966	4.862068966
CBSD_GXE_Arua_2015a_1063	236	Arua2015A	UG120069	999	0	5	2.881355932	3.055555556
CBSD_GXE_Arua_2015a_1073	237	Arua2015A	UG130048	999	0	6	1.842105263	3
CBSD_GXE_Arua_2015a_1083	238	Arua2015A	UG130068	999	0	1	NA	NA
CBSD_GXE_Arua_2015a_1093	239	Arua2015A	UG120006	999	0	2	4	4
CBSD_GXE_Arua_2015a_1103	240	Arua2015A	UG110032	999	0	3	1	1
CBSD_GXE_Arua_2015a_1113	241	Arua2015A	UG120215	999	0	4	2.555555556	3.333333333
CBSD_GXE_Arua_2015a_1123	242	Arua2015A	UG120170	999	0	5	4.2	4.2
CBSD_GXE_Arua_2015a_1133	243	Arua2015A	UG120036	999	0	6	1	1
CBSD_GXE_Arua_2015a_1143	244	Arua2015A	UG130007	999	0	1	1.3	2.2
CBSD_GXE_Arua_2015a_1153	245	Arua2015A	UG120291	999	0	2	1.980769231	3.318181818
CBSD_GXE_Arua_2015a_1163	246	Arua2015A	UG120071	999	0	3	5	5
CBSD_GXE_Arua_2015a_1173	247	Arua2015A	UG110017	UG110017	1	4	3.608695652	4
CBSD_GXE_Arua_2015a_1183	248	Arua2015A	UG120271	999	0	5	1.189189189	2.4
CBSD_GXE_Arua_2015a_1193	249	Arua2015A	UG110014	UG110014	1	6	1	1
CBSD_GXE_Arua_2015a_1203	250	Arua2015A	UG110008	UG110008	1	1	3.3	3.555555556
CBSD_GXE_Arua_2015a_1213	251	Arua2015A	UG130032	999	0	2	1	1
CBSD_GXE_Arua_2015a_1223	252	Arua2015A	UG130010	999	0	3	1	1
CBSD_GXE_Arua_2015a_1233	253	Arua2015A	UG120201	999	0	4	3.852941176	4.03125
CBSD_GXE_Arua_2015a_1243	254	Arua2015A	UG130082	999	0	5	3.652173913	3.772727273
CBSD_GXE_Arua_2015a_1253	255	Arua2015A	UG110029	999	0	6	4.444444444	4.647058824
CBSD_GXE_Arua_2015a_1263	256	Arua2015A	UG120089	999	0	1	1.333333333	2.833333333
CBSD_GXE_Arua_2015a_1273	257	Arua2015A	UG120113	999	0	2	1	1
CBSD_GXE_Arua_2015a_1283	258	Arua2015A	UG110015	UG110015	1	3	4.466666667	4.714285714
CBSD_GXE_Arua_2015a_1293	259	Arua2015A	UG130086	999	0	4	1.869565217	2.428571429
CBSD_GXE_Arua_2015a_1303	260	Arua2015A	UG120099	999	0	5	2	2.727272727
CBSD_GXE_Arua_2015a_1313	261	Arua2015A	UG120160	999	0	6	NA	NA
CBSD_GXE_Arua_2015a_1323	262	Arua2015A	UG130033	999	0	1	3.153846154	3.545454545
CBSD_GXE_Arua_2015a_1333	263	Arua2015A	UG120294	999	0	2	2.548387097	3.086956522
CBSD_GXE_Arua_2015a_1343	264	Arua2015A	UG110022	999	0	3	1.5	3.2
CBSD_GXE_Arua_2015a_1353	265	Arua2015A	UG130004	999	0	4	1.357142857	2
CBSD_GXE_Arua_2015a_1363	266	Arua2015A	UG120079	999	0	5	1.066666667	2
CBSD_GXE_Arua_2015a_1373	267	Arua2015A	UG120286	999	0	6	NA	NA
CBSD_GXE_Arua_2015a_1383	268	Arua2015A	UG120138	999	0	1	1.5	2.75
CBSD_GXE_Arua_2015a_1393	269	Arua2015A	UG120212	999	0	2	NA	NA
CBSD_GXE_Arua_2015a_1403	270	Arua2015A	UG120001	999	0	3	1	1
CBSD_GXE_Arua_2015a_1413	271	Arua2015A	UG120252	999	0	4	4.625	4.866666667
CBSD_GXE_Arua_2015a_1423	272	Arua2015A	UG110014	UG110014	1	5	5	5
CBSD_GXE_Arua_2015a_1433	273	Arua2015A	UG130001	999	0	6	2.222222222	3.2
CBSD_GXE_Arua_2015a_1443	274	Arua2015A	UG130030	999	0	1	2.2	4
CBSD_GXE_Arua_2015a_1453	275	Arua2015A	UG110014	UG110014	1	2	1.018181818	2
CBSD_GXE_Arua_2015a_1463	276	Arua2015A	UG120303	999	0	3	3.9	3.9
CBSD_GXE_Arua_2015a_1473	277	Arua2015A	UG110016	UG110016	1	4	3.142857143	3.142857143
CBSD_GXE_Arua_2015a_1483	278	Arua2015A	UG110028	999	0	5	2.205128205	2.424242424
CBSD_GXE_Arua_2015a_1493	279	Arua2015A	UG120292	999	0	6	1	1
CBSD_GXE_Arua_2015a_1503	280	Arua2015A	UG130014	999	0	1	NA	NA
CBSD_GXE_Arua_2015a_1513	281	Arua2015A	UG120172	999	0	2	1.095238095	3
CBSD_GXE_Arua_2015a_1523	282	Arua2015A	UG110008	UG110008	1	3	4.333333333	4.333333333
CBSD_GXE_Arua_2015a_1533	283	Arua2015A	UG120127	999	0	4	1.529411765	2
CBSD_GXE_Arua_2015a_1543	284	Arua2015A	UG120227	999	0	5	4.833333333	4.833333333
CBSD_GXE_Arua_2015a_1553	285	Arua2015A	UG110016	UG110016	1	6	1.235294118	2.333333333
CBSD_GXE_Arua_2015a_1563	286	Arua2015A	UG110017	UG110017	1	1	2.676470588	3.035714286
CBSD_GXE_Arua_2015a_1573	287	Arua2015A	UG130002	999	0	2	4.82	4.82
CBSD_GXE_Arua_2015a_1583	288	Arua2015A	UG120162	999	0	3	1.185185185	3.5
CBSD_GXE_Arua_2015a_1593	289	Arua2015A	UG120024	999	0	4	2.043478261	2.714285714
CBSD_GXE_Arua_2015a_1603	290	Arua2015A	UG120190	999	0	5	4.294117647	4.5
CBSD_GXE_Arua_2015a_1613	291	Arua2015A	UG110020	999	0	6	1	1
CBSD_GXE_Arua_2015a_1623	292	Arua2015A	UG110023	999	0	1	1	1
CBSD_GXE_Arua_2015a_1633	293	Arua2015A	UG120004	999	0	2	1.111111111	2
CBSD_GXE_Arua_2015a_1643	294	Arua2015A	UG120135	999	0	3	1	1
CBSD_GXE_Arua_2015a_1653	295	Arua2015A	UG130100	999	0	4	1	1
CBSD_GXE_Arua_2015a_1663	296	Arua2015A	UG120048	999	0	5	2.333333333	2.714285714
CBSD_GXE_Arua_2015a_1673	297	Arua2015A	UG120213	999	0	6	1.444444444	2.5
CBSD_GXE_Arua_2015a_1683	298	Arua2015A	UG130038	999	0	1	3	3.857142857
CBSD_GXE_Arua_2015a_1693	299	Arua2015A	UG120072	999	0	2	1.150684932	2.571428571
CBSD_GXE_Arua_2015a_1703	300	Arua2015A	UG130018	999	0	3	1.846153846	2.833333333
CBSD_GXE_Arua_2015a_1713	301	Arua2015A	UG130085	999	0	4	NA	NA
CBSD_GXE_Arua_2015a_1723	302	Arua2015A	UG120197	999	0	5	3	3.8
CBSD_GXE_Arua_2015a_1743	303	Arua2015A	UG120022	999	0	1	5	5
CBSD_GXE_Arua_2015a_1753	304	Arua2015A	UG110016	UG110016	1	2	1	1
CBSD_GXE_Arua_2015a_1763	305	Arua2015A	UG110027	999	0	3	1.438596491	2.041666667
CBSD_GXE_Arua_2015a_1773	306	Arua2015A	UG120221	999	0	4	1.333333333	4.333333333
CBSD_GXE_Arua_2015a_1783	307	Arua2015A	UG120280	999	0	5	NA	NA
CBSD_GXE_Arua_2015a_1793	308	Arua2015A	UG110017	UG110017	1	6	NA	NA
CBSD_GXE_Arua_2015a_1803	309	Arua2015A	UG130015	999	0	1	1.333333333	2.5
CBSD_GXE_Arua_2015a_1813	310	Arua2015A	UG130008	999	0	2	5	5
CBSD_GXE_Arua_2015a_1823	311	Arua2015A	UG120183	999	0	3	2	2
CBSD_GXE_Arua_2015a_1833	312	Arua2015A	UG110015	UG110015	1	4	4.709677419	4.709677419
CBSD_GXE_Arua_2015a_1843	313	Arua2015A	UG120180	999	0	5	2	2
CBSD_GXE_Arua_2015a_1853	314	Arua2015A	UG120136	999	0	6	1.043103448	2
CBSD_GXE_Kaberaimado_2015a_1	315	Kaberaimado2015A	UG130002	999	0	1	1	NA
CBSD_GXE_Kaberaimado_2015a_11	316	Kaberaimado2015A	UG120113	999	0	2	2.5	3.1
CBSD_GXE_Kaberaimado_2015a_21	317	Kaberaimado2015A	UG120064	999	0	3	1	1
CBSD_GXE_Kaberaimado_2015a_31	318	Kaberaimado2015A	UG130033	999	0	4	2.333333333	5
CBSD_GXE_Kaberaimado_2015a_41	319	Kaberaimado2015A	UG120086	999	0	1	1.5	2
CBSD_GXE_Kaberaimado_2015a_51	320	Kaberaimado2015A	UG130085	999	0	2	2.7	4.4
CBSD_GXE_Kaberaimado_2015a_61	321	Kaberaimado2015A	UG130115	999	0	3	NA	NA
CBSD_GXE_Kaberaimado_2015a_71	322	Kaberaimado2015A	UG130003	999	0	4	1	1
CBSD_GXE_Kaberaimado_2015a_81	323	Kaberaimado2015A	UG130123	999	0	1	1.166666667	2
CBSD_GXE_Kaberaimado_2015a_91	324	Kaberaimado2015A	UG120092	999	0	2	4.666666667	4.666666667
CBSD_GXE_Kaberaimado_2015a_101	325	Kaberaimado2015A	UG120136	999	0	3	5	5
CBSD_GXE_Kaberaimado_2015a_111	326	Kaberaimado2015A	UG120170	999	0	4	1.25	3
CBSD_GXE_Kaberaimado_2015a_121	327	Kaberaimado2015A	UG120221	999	0	1	4.533333333	4.533333333
CBSD_GXE_Kaberaimado_2015a_131	328	Kaberaimado2015A	UG120306	999	0	2	4	4
CBSD_GXE_Kaberaimado_2015a_141	329	Kaberaimado2015A	UG120095	999	0	3	1.861111111	2.55
CBSD_GXE_Kaberaimado_2015a_151	330	Kaberaimado2015A	UG110014	UG110014	1	4	NA	NA
CBSD_GXE_Kaberaimado_2015a_161	331	Kaberaimado2015A	UG120295	999	0	1	4.166666667	4.166666667
CBSD_GXE_Kaberaimado_2015a_171	332	Kaberaimado2015A	UG120187	999	0	2	1.32	2
CBSD_GXE_Kaberaimado_2015a_181	333	Kaberaimado2015A	UG130068	999	0	3	1.285714286	2
CBSD_GXE_Kaberaimado_2015a_191	334	Kaberaimado2015A	UG120178	999	0	4	1	1
CBSD_GXE_Kaberaimado_2015a_201	335	Kaberaimado2015A	UG110014	UG110014	1	1	3.5	3.5
CBSD_GXE_Kaberaimado_2015a_211	336	Kaberaimado2015A	UG120264	999	0	2	2.466666667	3
CBSD_GXE_Kaberaimado_2015a_221	337	Kaberaimado2015A	UG120135	999	0	3	1	1
CBSD_GXE_Kaberaimado_2015a_231	338	Kaberaimado2015A	UG130038	999	0	4	1.230769231	4
CBSD_GXE_Kaberaimado_2015a_241	339	Kaberaimado2015A	UG130057	999	0	1	5	5
CBSD_GXE_Kaberaimado_2015a_251	340	Kaberaimado2015A	UG120110	999	0	2	1.363636364	2.142857143
CBSD_GXE_Kaberaimado_2015a_261	341	Kaberaimado2015A	UG110017	UG110017	1	3	1.421052632	4.2
CBSD_GXE_Kaberaimado_2015a_271	342	Kaberaimado2015A	UG130089	999	0	4	1	1
CBSD_GXE_Kaberaimado_2015a_281	343	Kaberaimado2015A	UG120268	999	0	1	2.611111111	3.32
CBSD_GXE_Kaberaimado_2015a_291	344	Kaberaimado2015A	UG110016	UG110016	1	2	4.62962963	4.62962963
CBSD_GXE_Kaberaimado_2015a_301	345	Kaberaimado2015A	UG110008	UG110008	1	3	4.625	4.625
CBSD_GXE_Kaberaimado_2015a_311	346	Kaberaimado2015A	UG110030	999	0	4	NA	NA
CBSD_GXE_Kaberaimado_2015a_321	347	Kaberaimado2015A	UG120210	999	0	1	1.266666667	2
CBSD_GXE_Kaberaimado_2015a_331	348	Kaberaimado2015A	UG120198	999	0	2	1	1
CBSD_GXE_Kaberaimado_2015a_341	349	Kaberaimado2015A	UG120199	999	0	3	2	3.5
CBSD_GXE_Kaberaimado_2015a_351	350	Kaberaimado2015A	UG120252	999	0	4	2	2.333333333
CBSD_GXE_Kaberaimado_2015a_361	351	Kaberaimado2015A	UG120031	999	0	1	1.2	2
CBSD_GXE_Kaberaimado_2015a_371	352	Kaberaimado2015A	UG130038	999	0	2	NA	NA
CBSD_GXE_Kaberaimado_2015a_381	353	Kaberaimado2015A	UG120004	999	0	3	1.59375	3.375
CBSD_GXE_Kaberaimado_2015a_391	354	Kaberaimado2015A	UG120135	999	0	4	1.692307692	3.25
CBSD_GXE_Kaberaimado_2015a_401	355	Kaberaimado2015A	UG120251	999	0	1	1.384615385	2.25
CBSD_GXE_Kaberaimado_2015a_411	356	Kaberaimado2015A	UG130097	999	0	2	3.3125	4.083333333
CBSD_GXE_Kaberaimado_2015a_421	357	Kaberaimado2015A	UG120137	999	0	3	1.571428571	3.666666667
CBSD_GXE_Kaberaimado_2015a_431	358	Kaberaimado2015A	UG130010	999	0	4	1	1
CBSD_GXE_Kaberaimado_2015a_441	359	Kaberaimado2015A	UG120199	999	0	1	1.166666667	2
CBSD_GXE_Kaberaimado_2015a_451	360	Kaberaimado2015A	UG120292	999	0	2	2.909090909	4
CBSD_GXE_Kaberaimado_2015a_461	361	Kaberaimado2015A	UG120189	999	0	3	2.714285714	3.666666667
CBSD_GXE_Kaberaimado_2015a_471	362	Kaberaimado2015A	UG130008	999	0	4	1.423076923	2.1
CBSD_GXE_Kaberaimado_2015a_481	363	Kaberaimado2015A	UG110016	UG110016	1	1	4.314285714	4.314285714
CBSD_GXE_Kaberaimado_2015a_491	364	Kaberaimado2015A	UG130029	999	0	2	NA	NA
CBSD_GXE_Kaberaimado_2015a_501	365	Kaberaimado2015A	UG130097	999	0	3	NA	NA
CBSD_GXE_Kaberaimado_2015a_511	366	Kaberaimado2015A	UG120154	999	0	4	1.5	2
CBSD_GXE_Kaberaimado_2015a_521	367	Kaberaimado2015A	UG120072	999	0	1	1.092592593	2.25
CBSD_GXE_Kaberaimado_2015a_531	368	Kaberaimado2015A	UG120257	999	0	2	1.25	2
CBSD_GXE_Kaberaimado_2015a_541	369	Kaberaimado2015A	UG120001	999	0	3	1	1
CBSD_GXE_Kaberaimado_2015a_551	370	Kaberaimado2015A	UG130013	999	0	4	1.666666667	2
CBSD_GXE_Kaberaimado_2015a_561	371	Kaberaimado2015A	UG120040	999	0	1	1.1	2
CBSD_GXE_Kaberaimado_2015a_571	372	Kaberaimado2015A	UG130018	999	0	2	1.277777778	2
CBSD_GXE_Kaberaimado_2015a_581	373	Kaberaimado2015A	UG110015	UG110015	1	3	1.8	2.818181818
CBSD_GXE_Kaberaimado_2015a_591	374	Kaberaimado2015A	UG130097	999	0	4	2.875	2.875
CBSD_GXE_Kaberaimado_2015a_601	375	Kaberaimado2015A	UG120124	999	0	1	1	1
CBSD_GXE_Kaberaimado_2015a_611	376	Kaberaimado2015A	UG110033	999	0	2	NA	NA
CBSD_GXE_Kaberaimado_2015a_621	377	Kaberaimado2015A	UG120180	999	0	3	1	1
CBSD_GXE_Kaberaimado_2015a_631	378	Kaberaimado2015A	UG120220	999	0	4	2.4	2.4
CBSD_GXE_Kaberaimado_2015a_641	379	Kaberaimado2015A	UG130014	999	0	1	1	1
CBSD_GXE_Kaberaimado_2015a_651	380	Kaberaimado2015A	UG110014	UG110014	1	2	5	5
CBSD_GXE_Kaberaimado_2015a_661	381	Kaberaimado2015A	UG120048	999	0	3	1.076923077	2
CBSD_GXE_Kaberaimado_2015a_671	382	Kaberaimado2015A	UG110033	999	0	4	1.055555556	2
CBSD_GXE_Kaberaimado_2015a_691	383	Kaberaimado2015A	UG120133	999	0	2	1.034482759	2
CBSD_GXE_Kaberaimado_2015a_701	384	Kaberaimado2015A	UG130016	999	0	3	1.564102564	3.75
CBSD_GXE_Kaberaimado_2015a_711	385	Kaberaimado2015A	UG120293	999	0	4	NA	NA
CBSD_GXE_Kaberaimado_2015a_721	386	Kaberaimado2015A	UG120132	999	0	1	1.461538462	2.142857143
CBSD_GXE_Kaberaimado_2015a_731	387	Kaberaimado2015A	UG120193	999	0	2	1.03125	2
CBSD_GXE_Kaberaimado_2015a_741	388	Kaberaimado2015A	UG120286	999	0	3	2.857142857	2.857142857
CBSD_GXE_Kaberaimado_2015a_751	389	Kaberaimado2015A	UG120161	999	0	4	4.666666667	4.666666667
CBSD_GXE_Kaberaimado_2015a_761	390	Kaberaimado2015A	UG120291	999	0	1	5	5
CBSD_GXE_Kaberaimado_2015a_771	391	Kaberaimado2015A	UG120294	999	0	2	1.4	2
CBSD_GXE_Kaberaimado_2015a_781	392	Kaberaimado2015A	UG130102	999	0	3	1	1
CBSD_GXE_Kaberaimado_2015a_791	393	Kaberaimado2015A	UG110017	UG110017	1	4	1.121212121	2.333333333
CBSD_GXE_Kaberaimado_2015a_801	394	Kaberaimado2015A	UG120221	999	0	1	NA	NA
CBSD_GXE_Kaberaimado_2015a_811	395	Kaberaimado2015A	UG130121	999	0	2	3.269230769	3.458333333
CBSD_GXE_Kaberaimado_2015a_821	396	Kaberaimado2015A	UG120089	999	0	3	1.58974359	2.769230769
CBSD_GXE_Kaberaimado_2015a_831	397	Kaberaimado2015A	UG120127	999	0	4	1.055555556	2
CBSD_GXE_Kaberaimado_2015a_841	398	Kaberaimado2015A	UG120099	999	0	1	1.333333333	2
CBSD_GXE_Kaberaimado_2015a_851	399	Kaberaimado2015A	UG110015	UG110015	1	2	1.583333333	2.3125
CBSD_GXE_Kaberaimado_2015a_861	400	Kaberaimado2015A	UG130078	999	0	3	1.481481481	3.6
CBSD_GXE_Kaberaimado_2015a_871	401	Kaberaimado2015A	UG120024	999	0	4	1	1
CBSD_GXE_Kaberaimado_2015a_881	402	Kaberaimado2015A	UG130075	999	0	1	1.166666667	2
CBSD_GXE_Kaberaimado_2015a_891	403	Kaberaimado2015A	UG120022	999	0	2	1.181818182	2.333333333
CBSD_GXE_Kaberaimado_2015a_901	404	Kaberaimado2015A	UG120183	999	0	3	1.058823529	2
CBSD_GXE_Kaberaimado_2015a_911	405	Kaberaimado2015A	UG120071	999	0	4	1.063492063	2
CBSD_GXE_Kaberaimado_2015a_921	406	Kaberaimado2015A	UG110008	UG110008	1	1	NA	NA
CBSD_GXE_Kaberaimado_2015a_931	407	Kaberaimado2015A	UG130066	999	0	2	3.909090909	3.909090909
CBSD_GXE_Kaberaimado_2015a_951	408	Kaberaimado2015A	UG110016	UG110016	1	4	5	5
CBSD_GXE_Kaberaimado_2015a_961	409	Kaberaimado2015A	UG130006	999	0	1	1	1
CBSD_GXE_Kaberaimado_2015a_971	410	Kaberaimado2015A	UG110017	UG110017	1	2	1.302325581	2.444444444
CBSD_GXE_Kaberaimado_2015a_1001	411	Kaberaimado2015A	UG120215	999	0	1	3.666666667	5
CBSD_GXE_Kaberaimado_2015a_1011	412	Kaberaimado2015A	UG120190	999	0	2	1	1
CBSD_GXE_Kaberaimado_2015a_1031	413	Kaberaimado2015A	UG120201	999	0	4	3	3.285714286
CBSD_GXE_Kaberaimado_2015a_1041	414	Kaberaimado2015A	UG120106	999	0	1	1.952380952	2.25
CBSD_GXE_Kaberaimado_2015a_1051	415	Kaberaimado2015A	UG120121	999	0	2	2.277777778	3.19047619
CBSD_GXE_Kaberaimado_2015a_1061	416	Kaberaimado2015A	UG120160	999	0	3	1	1
CBSD_GXE_Kaberaimado_2015a_1071	417	Kaberaimado2015A	UG120046	999	0	4	1.5	2
CBSD_GXE_Kaberaimado_2015a_1081	418	Kaberaimado2015A	UG110017	UG110017	1	1	1.366666667	2.222222222
CBSD_GXE_Kaberaimado_2015a_1091	419	Kaberaimado2015A	UG120017	999	0	2	5	5
CBSD_GXE_Kaberaimado_2015a_1101	420	Kaberaimado2015A	UG120156	999	0	3	NA	NA
CBSD_GXE_Kaberaimado_2015a_1121	421	Kaberaimado2015A	UG130098	999	0	1	NA	NA
CBSD_GXE_Kaberaimado_2015a_1131	422	Kaberaimado2015A	UG120202	999	0	2	3.4	3.4
CBSD_GXE_Kaberaimado_2015a_1141	423	Kaberaimado2015A	UG110014	UG110014	1	3	1	1
CBSD_GXE_Kaberaimado_2015a_1161	424	Kaberaimado2015A	UG120079	999	0	1	3.181818182	3.4
CBSD_GXE_Kaberaimado_2015a_1171	425	Kaberaimado2015A	UG120287	999	0	2	1.25	2
CBSD_GXE_Kaberaimado_2015a_1181	426	Kaberaimado2015A	UG120022	999	0	3	NA	NA
CBSD_GXE_Kaberaimado_2015a_1191	427	Kaberaimado2015A	UG110032	999	0	4	NA	NA
CBSD_GXE_Kaberaimado_2015a_1201	428	Kaberaimado2015A	UG130001	999	0	1	NA	NA
CBSD_GXE_Kaberaimado_2015a_1211	429	Kaberaimado2015A	UG110014	UG110014	1	2	2	2.5
CBSD_GXE_Kaberaimado_2015a_1221	430	Kaberaimado2015A	UG130121	999	0	3	3	3.923076923
CBSD_GXE_Kaberaimado_2015a_1241	431	Kaberaimado2015A	UG120296	999	0	1	3.75	4.142857143
CBSD_GXE_Kaberaimado_2015a_1251	432	Kaberaimado2015A	UG120227	999	0	2	2.125	2.8
CBSD_GXE_Kaberaimado_2015a_1261	433	Kaberaimado2015A	UG120267	999	0	3	1	1
CBSD_GXE_Kaberaimado_2015a_1271	434	Kaberaimado2015A	UG110015	UG110015	1	4	1.868421053	2.833333333
CBSD_GXE_Kaberaimado_2015a_1281	435	Kaberaimado2015A	UG110015	UG110015	1	1	2.277777778	2.642857143
CBSD_GXE_Kaberaimado_2015a_1291	436	Kaberaimado2015A	UG120109	999	0	2	1.657894737	2.923076923
CBSD_GXE_Kaberaimado_2015a_1301	437	Kaberaimado2015A	UG110023	999	0	3	NA	NA
CBSD_GXE_Kaberaimado_2015a_1311	438	Kaberaimado2015A	UG120063	999	0	4	1	1
CBSD_GXE_Kaberaimado_2015a_1321	439	Kaberaimado2015A	UG120146	999	0	1	1.148148148	2.333333333
CBSD_GXE_Kaberaimado_2015a_1331	440	Kaberaimado2015A	UG130008	999	0	2	1.823529412	2.4
CBSD_GXE_Kaberaimado_2015a_1341	441	Kaberaimado2015A	UG110016	UG110016	1	3	4.565217391	4.565217391
CBSD_GXE_Kaberaimado_2015a_1351	442	Kaberaimado2015A	UG120050	999	0	4	2.5	3.4
CBSD_GXE_Kaberaimado_2015a_1361	443	Kaberaimado2015A	UG130004	999	0	1	1	1
CBSD_GXE_Kaberaimado_2015a_1371	444	Kaberaimado2015A	UG120191	999	0	2	1	1
CBSD_GXE_Kaberaimado_2015a_1381	445	Kaberaimado2015A	UG130007	999	0	3	1.565217391	2.625
CBSD_GXE_Kaberaimado_2015a_1391	446	Kaberaimado2015A	UG130075	999	0	4	1	1
CBSD_GXE_Kaberaimado_2015a_1401	447	Kaberaimado2015A	UG130068	999	0	1	NA	NA
CBSD_GXE_Kaberaimado_2015a_1411	448	Kaberaimado2015A	UG130083	999	0	2	1.666666667	2
CBSD_GXE_Kaberaimado_2015a_1421	449	Kaberaimado2015A	UG120162	999	0	3	2.833333333	3.2
CBSD_GXE_Kaberaimado_2015a_1431	450	Kaberaimado2015A	UG120047	999	0	4	1.769230769	2.333333333
CBSD_GXE_Kaberaimado_2015a_1441	451	Kaberaimado2015A	UG120133	999	0	1	NA	NA
CBSD_GXE_Kaberaimado_2015a_1461	452	Kaberaimado2015A	UG120212	999	0	3	NA	NA
CBSD_GXE_Kaberaimado_2015a_1471	453	Kaberaimado2015A	UG110008	UG110008	1	4	NA	NA
GXE15a_Kml_1001	454	Kamuli2015A	UG110017	UG110017	0	1	NA	NA
GXE15a_Kml_1002	455	Kamuli2015A	UG130003	999	1	2	1	1
GXE15a_Kml_1003	456	Kamuli2015A	UG110014	UG110014	0	3	NA	NA
GXE15a_Kml_1004	457	Kamuli2015A	UG110008	UG110008	0	4	1	1
GXE15a_Kml_1005	458	Kamuli2015A	UG130004	999	1	5	1.357142857	2.25
GXE15a_Kml_1006	459	Kamuli2015A	UG130008	999	1	1	1	1
GXE15a_Kml_1007	460	Kamuli2015A	UG120137	999	1	2	NA	NA
GXE15a_Kml_1008	461	Kamuli2015A	UG130102	999	1	3	1	1
GXE15a_Kml_1009	462	Kamuli2015A	UG120089	999	1	4	1.358024691	2.208333333
GXE15a_Kml_1010	463	Kamuli2015A	UG120268	999	1	5	1.761904762	3
GXE15a_Kml_1011	464	Kamuli2015A	UG120189	999	1	1	NA	NA
GXE15a_Kml_1012	465	Kamuli2015A	UG120160	999	1	2	NA	NA
GXE15a_Kml_1013	466	Kamuli2015A	UG120022	999	1	3	1.181818182	2
GXE15a_Kml_1014	467	Kamuli2015A	UG120215	999	1	4	NA	NA
GXE15a_Kml_1015	468	Kamuli2015A	UG110014	UG110014	0	5	2.5	3
GXE15a_Kml_1016	469	Kamuli2015A	UG120199	999	1	5	1.5	3
GXE15a_Kml_1017	470	Kamuli2015A	UG120146	999	1	1	1	1
GXE15a_Kml_1018	471	Kamuli2015A	UG120252	999	1	2	1.785714286	3.75
GXE15a_Kml_1019	472	Kamuli2015A	UG120212	999	1	3	1.25	2
GXE15a_Kml_1020	473	Kamuli2015A	UG120031	999	1	4	1.181818182	3
GXE15a_Kml_1021	474	Kamuli2015A	UG130013	999	1	1	NA	NA
GXE15a_Kml_1022	475	Kamuli2015A	UG120004	999	1	2	1.615384615	3.666666667
GXE15a_Kml_1023	476	Kamuli2015A	UG110017	UG110017	0	3	1.458333333	2.692307692
GXE15a_Kml_1024	477	Kamuli2015A	UG120202	999	1	4	NA	NA
GXE15a_Kml_1025	478	Kamuli2015A	UG120162	999	1	5	4.714285714	4.714285714
GXE15a_Kml_1026	479	Kamuli2015A	UG130033	999	1	1	1	1
GXE15a_Kml_1027	480	Kamuli2015A	UG120264	999	1	2	2.6	4
GXE15a_Kml_1028	481	Kamuli2015A	UG120210	999	1	3	1	1
GXE15a_Kml_1029	482	Kamuli2015A	UG120291	999	1	4	NA	NA
GXE15a_Kml_1030	483	Kamuli2015A	UG120267	999	1	5	1	1
GXE15a_Kml_1031	484	Kamuli2015A	UG120306	999	1	1	1	1
GXE15a_Kml_1032	485	Kamuli2015A	UG110016	UG110016	0	2	4.5	4.5
GXE15a_Kml_1033	486	Kamuli2015A	UG120191	999	1	3	1	1
GXE15a_Kml_1034	487	Kamuli2015A	UG130098	999	1	4	NA	NA
GXE15a_Kml_1035	488	Kamuli2015A	UG110008	UG110008	0	5	2.730769231	3.647058824
GXE15a_Kml_1036	489	Kamuli2015A	UG120046	999	1	1	1	1
GXE15a_Kml_1038	490	Kamuli2015A	UG120287	999	1	3	NA	NA
GXE15a_Kml_1039	491	Kamuli2015A	UG130078	999	1	4	1.285714286	3
GXE15a_Kml_1040	492	Kamuli2015A	UG120295	999	1	5	3.333333333	5
GXE15a_Kml_1041	493	Kamuli2015A	UG110015	UG110015	0	1	1	1
GXE15a_Kml_1042	494	Kamuli2015A	UG120161	999	1	2	NA	NA
GXE15a_Kml_1043	495	Kamuli2015A	UG120221	999	1	3	4.4	4.923076923
GXE15a_Kml_1044	496	Kamuli2015A	UG110015	UG110015	0	4	1.695652174	3
GXE15a_Kml_1045	497	Kamuli2015A	UG120293	999	1	5	NA	NA
GXE15a_Kml_1046	498	Kamuli2015A	UG120050	999	1	1	1	1
GXE15a_Kml_1047	499	Kamuli2015A	UG130038	999	1	2	NA	NA
GXE15a_Kml_1048	500	Kamuli2015A	UG110008	UG110008	0	3	1	1
GXE15a_Kml_1049	501	Kamuli2015A	UG120156	999	1	4	1	1
GXE15a_Kml_1050	502	Kamuli2015A	UG120227	999	1	5	2.314814815	3.448275862
GXE15a_Kml_1051	503	Kamuli2015A	UG110037	999	1	1	1.75	2.5
GXE15a_Kml_1052	504	Kamuli2015A	UG120063	999	1	2	NA	NA
GXE15a_Kml_1053	505	Kamuli2015A	UG120040	999	1	3	2	4
GXE15a_Kml_1054	506	Kamuli2015A	UG130014	999	1	4	1.05	2
GXE15a_Kml_1055	507	Kamuli2015A	UG120086	999	1	5	1	1
GXE15a_Kml_1056	508	Kamuli2015A	UG130115	999	1	1	1	1
GXE15a_Kml_1057	509	Kamuli2015A	UG130038	999	1	2	1	1
GXE15a_Kml_1058	510	Kamuli2015A	UG120292	999	1	3	4.333333333	4.333333333
GXE15a_Kml_1059	511	Kamuli2015A	UG110014	UG110014	0	4	3.333333333	4.5
GXE15a_Kml_1060	512	Kamuli2015A	UG130002	999	1	5	1	1
GXE15a_Kml_1061	513	Kamuli2015A	UG120135	999	1	1	1.571428571	5
GXE15a_Kml_1062	514	Kamuli2015A	UG110015	UG110015	0	2	2.928571429	3.7
GXE15a_Kml_1063	515	Kamuli2015A	UG120097	999	1	3	1	1
GXE15a_Kml_1064	516	Kamuli2015A	UG130123	999	1	4	1	1
GXE15a_Kml_1065	517	Kamuli2015A	UG120132	999	1	5	1.580645161	2.8
GXE15a_Kml_1066	518	Kamuli2015A	UG130016	999	1	1	1.111111111	2
GXE15a_Kml_1067	519	Kamuli2015A	UG120024	999	1	2	1	1
GXE15a_Kml_1068	520	Kamuli2015A	UG130001	999	1	3	2.133333333	2.7
GXE15a_Kml_1069	521	Kamuli2015A	UG120133	999	1	4	1.038461538	3
GXE15a_Kml_1070	522	Kamuli2015A	UG130097	999	1	5	4.666666667	4.666666667
GXE15a_Kml_1071	523	Kamuli2015A	UG110016	UG110016	0	1	NA	NA
GXE15a_Kml_1072	524	Kamuli2015A	UG120183	999	1	2	1	1
GXE15a_Kml_1073	525	Kamuli2015A	UG120198	999	1	3	1	1
GXE15a_Kml_1074	526	Kamuli2015A	UG120106	999	1	4	1.90625	3.071428571
GXE15a_Kml_1075	527	Kamuli2015A	UG110016	UG110016	0	5	4.742857143	4.742857143
GXE15a_Kml_1076	528	Kamuli2015A	UG130018	999	1	1	1.529411765	3.25
GXE15a_Kml_1077	529	Kamuli2015A	UG120154	999	1	2	1.4	2
GXE15a_Kml_1078	530	Kamuli2015A	UG120257	999	1	3	1	1
GXE15a_Kml_1079	531	Kamuli2015A	UG110016	UG110016	0	4	5	5
GXE15a_Kml_1080	532	Kamuli2015A	UG120099	999	1	5	2.5	3
GXE15a_Kml_1081	533	Kamuli2015A	UG130075	999	1	1	NA	NA
GXE15a_Kml_1082	534	Kamuli2015A	UG110014	UG110014	0	2	2	3
GXE15a_Kml_1083	535	Kamuli2015A	UG110033	999	1	3	1	1
GXE15a_Kml_1084	536	Kamuli2015A	UG120072	999	1	4	1.026315789	2
GXE15a_Kml_1085	537	Kamuli2015A	UG120126	999	1	5	1.545454545	3.571428571
GXE15a_Kml_1086	538	Kamuli2015A	UG120178	999	1	1	NA	NA
GXE15a_Kml_1087	539	Kamuli2015A	UG120193	999	1	2	1.090909091	3
GXE15a_Kml_1088	540	Kamuli2015A	UG130010	999	1	3	1	1
GXE15a_Kml_1089	541	Kamuli2015A	UG110023	999	1	4	1	1
GXE15a_Kml_1090	542	Kamuli2015A	UG130075	999	1	5	3.761904762	3.761904762
GXE15a_Kml_1091	543	Kamuli2015A	UG110022	999	1	1	NA	NA
GXE15a_Kml_1092	544	Kamuli2015A	UG120113	999	1	2	2.580645161	2.633333333
GXE15a_Kml_1093	545	Kamuli2015A	UG120110	999	1	3	1.944444444	2.545454545
GXE15a_Kml_1094	546	Kamuli2015A	UG130007	999	1	4	1.138888889	2.666666667
GXE15a_Kml_1095	547	Kamuli2015A	UG110017	UG110017	0	5	1.035714286	2
GXE15a_Kml_1096	548	Kamuli2015A	UG110014	UG110014	0	1	1	1
GXE15a_Kml_1097	549	Kamuli2015A	UG120136	999	1	2	1	1
GXE15a_Kml_1098	550	Kamuli2015A	UG120127	999	1	3	1	1
GXE15a_Kml_1099	551	Kamuli2015A	UG120048	999	1	4	1.666666667	2
GXE15a_Kml_1100	552	Kamuli2015A	UG120252	999	1	5	1.5	2
GXE15a_Kml_1101	553	Kamuli2015A	UG130029	999	1	1	NA	NA
GXE15a_Kml_1102	554	Kamuli2015A	UG120180	999	1	2	1	1
GXE15a_Kml_1103	555	Kamuli2015A	UG110015	UG110015	0	3	1.833333333	2.666666667
GXE15a_Kml_1104	556	Kamuli2015A	UG120174	999	1	4	1.5	2.888888889
GXE15a_Kml_1105	557	Kamuli2015A	UG120135	999	1	5	1.071428571	2
GXE15a_Kml_1106	558	Kamuli2015A	UG130066	999	1	1	NA	NA
GXE15a_Kml_1107	559	Kamuli2015A	UG110008	UG110008	0	2	1.8	3
GXE15a_Kml_1109	560	Kamuli2015A	UG120296	999	1	4	1.285714286	2
GXE15a_Kml_1110	561	Kamuli2015A	UG120064	999	1	5	1	1
GXE15a_Kml_1111	562	Kamuli2015A	UG120095	999	1	1	NA	NA
GXE15a_Kml_1112	563	Kamuli2015A	UG130089	999	1	2	1.285714286	2
GXE15a_Kml_1114	564	Kamuli2015A	UG130085	999	1	4	NA	NA
GXE15a_Kml_1115	565	Kamuli2015A	UG120071	999	1	5	1.136363636	2.125
GXE15a_Kml_1116	566	Kamuli2015A	UG120133	999	1	1	NA	NA
GXE15a_Kml_1117	567	Kamuli2015A	UG120201	999	1	2	2.75	4
GXE15a_Kml_1119	568	Kamuli2015A	UG130068	999	1	4	NA	NA
GXE15a_Kml_1120	569	Kamuli2015A	UG110032	999	1	5	3	4.5
GXE15a_Kml_1121	570	Kamuli2015A	UG120017	999	1	1	NA	NA
GXE15a_Kml_1122	571	Kamuli2015A	UG120220	999	1	2	3.2	3.75
GXE15a_Kml_1123	572	Kamuli2015A	UG110016	UG110016	0	3	2.421052632	4.375
GXE15a_Kml_1124	573	Kamuli2015A	UG130057	999	1	4	4.75	4.75
GXE15a_Kml_1125	574	Kamuli2015A	UG110015	UG110015	0	5	2.47826087	3.266666667
GXE15a_Kml_1126	575	Kamuli2015A	UG130006	999	1	3	1	1
GXE15a_Kml_1127	576	Kamuli2015A	UG120190	999	1	1	1	1
GXE15a_Kml_1128	577	Kamuli2015A	UG110017	UG110017	0	2	1	1
GXE15a_Kml_1129	578	Kamuli2015A	UG120251	999	1	4	2.657534247	4.102564103
GXE15a_Kml_1130	579	Kamuli2015A	UG120092	999	1	5	3.363636364	4.25
GXE15a_Kml_1131	580	Kamuli2015A	UG120294	999	1	1	NA	NA
GXE15a_Kml_1132	581	Kamuli2015A	UG120031	999	1	2	1	1
GXE15a_Kml_1133	582	Kamuli2015A	UG130121	999	1	3	1	1
GXE15a_Kml_1134	583	Kamuli2015A	UG120286	999	1	4	NA	NA
GXE15a_Kml_1135	584	Kamuli2015A	UG120109	999	1	5	1.3	2.875
GXE15a_Kml_1136	585	Kamuli2015A	UG110030	999	1	1	1	1
GXE15a_Kml_1137	586	Kamuli2015A	UG130083	999	1	5	1	1
GXE15a_Kml_1138	587	Kamuli2015A	UG120170	999	1	2	1	1
GXE15a_Kml_1139	588	Kamuli2015A	UG130068	999	1	3	1	1
GXE15a_Kml_1140	589	Kamuli2015A	UG120124	999	1	4	1.857142857	3
GXE15a_Kml_1141	590	Kamuli2015A	UG120001	999	1	3	1	1
GXE15a_Kml_1142	591	Kamuli2015A	UG110008	UG110008	0	1	1	1
GXE15a_Kml_1143	592	Kamuli2015A	UG120247	999	1	2	1	1
GXE15a_Kml_1144	593	Kamuli2015A	UG110017	UG110017	0	4	1	1
GXE15a_Kml_1145	594	Kamuli2015A	UG130004	999	1	5	1	1
GXE15a_KSS_1002	595	Kasese2015A	UG120048	999	0	2	3	3
GXE15a_KSS_1003	596	Kasese2015A	UG130097	999	0	3	2.863636364	3.05
GXE15a_KSS_1004	597	Kasese2015A	UG120124	999	0	4	1.25	2.6
GXE15a_KSS_1005	598	Kasese2015A	UG130016	999	0	5	1.8	2
GXE15a_KSS_1006	599	Kasese2015A	UG110032	999	0	6	4.4	4.4
GXE15a_KSS_1008	600	Kasese2015A	UG130007	999	0	2	1.811320755	2.791666667
GXE15a_KSS_1009	601	Kasese2015A	UG130083	999	0	3	1.038461538	2
GXE15a_KSS_1010	602	Kasese2015A	UG130003	999	0	4	2.428571429	3.5
GXE15a_KSS_1011	603	Kasese2015A	UG120187	999	0	5	1.043478261	2
GXE15a_KSS_1012	604	Kasese2015A	UG120156	999	0	6	1.103448276	2.5
GXE15a_KSS_1013	605	Kasese2015A	UG120126	999	0	1	1.5	2.5
GXE15a_KSS_1014	606	Kasese2015A	UG120031	999	0	2	NA	NA
GXE15a_KSS_1015	607	Kasese2015A	UG130013	999	0	3	1.133333333	3
GXE15a_KSS_1016	608	Kasese2015A	UG120257	999	0	4	1.551724138	3
GXE15a_KSS_1017	609	Kasese2015A	UG120024	999	0	5	NA	NA
GXE15a_KSS_1018	610	Kasese2015A	UG110015	UG110015	1	6	1.458333333	2.157894737
GXE15a_KSS_1019	611	Kasese2015A	UG120133	999	0	1	1.166666667	2
GXE15a_KSS_1020	612	Kasese2015A	UG120071	999	0	2	NA	NA
GXE15a_KSS_1021	613	Kasese2015A	UG110014	UG110014	1	3	NA	NA
GXE15a_KSS_1022	614	Kasese2015A	UG110015	UG110015	1	4	3.814814815	3.814814815
GXE15a_KSS_1023	615	Kasese2015A	UG110014	UG110014	1	5	1	1
GXE15a_KSS_1024	616	Kasese2015A	UG120113	999	0	6	1.307692308	2
GXE15a_KSS_1025	617	Kasese2015A	UG130102	999	0	1	NA	NA
GXE15a_KSS_1026	618	Kasese2015A	UG120089	999	0	2	2.872340426	3.046511628
GXE15a_KSS_1027	619	Kasese2015A	UG120161	999	0	3	NA	NA
GXE15a_KSS_1028	620	Kasese2015A	UG120154	999	0	4	NA	NA
GXE15a_KSS_1029	621	Kasese2015A	UG120040	999	0	5	5	5
GXE15a_KSS_1030	622	Kasese2015A	UG120174	999	0	6	4.333333333	4.333333333
GXE15a_KSS_1031	623	Kasese2015A	UG110016	UG110016	1	1	NA	NA
GXE15a_KSS_1032	624	Kasese2015A	UG110015	UG110015	1	2	NA	NA
GXE15a_KSS_1033	625	Kasese2015A	UG130038	999	0	3	2.285714286	2.8
GXE15a_KSS_1034	626	Kasese2015A	UG120178	999	0	4	NA	NA
GXE15a_KSS_1035	627	Kasese2015A	UG130123	999	0	5	2.435897436	2.6
GXE15a_KSS_1036	628	Kasese2015A	UG110014	UG110014	1	6	NA	NA
GXE15a_KSS_1037	629	Kasese2015A	UG120130	999	0	1	NA	NA
GXE15a_KSS_1038	630	Kasese2015A	UG120004	999	0	2	NA	NA
GXE15a_KSS_1039	631	Kasese2015A	UG120264	999	0	3	NA	NA
GXE15a_KSS_1040	632	Kasese2015A	UG130008	999	0	4	1.117647059	2
GXE15a_KSS_1041	633	Kasese2015A	UG130010	999	0	5	NA	NA
GXE15a_KSS_1042	634	Kasese2015A	UG120191	999	0	6	1.285714286	2
GXE15a_KSS_1043	635	Kasese2015A	UG130006	999	0	1	NA	NA
GXE15a_KSS_1044	636	Kasese2015A	UG120220	999	0	2	NA	NA
GXE15a_KSS_1045	637	Kasese2015A	UG120146	999	0	3	4.933333333	4.933333333
GXE15a_KSS_1046	638	Kasese2015A	UG130068	999	0	4	1.285714286	2
GXE15a_KSS_1047	639	Kasese2015A	UG110016	UG110016	1	5	1.029411765	2
GXE15a_KSS_1048	640	Kasese2015A	UG120306	999	0	6	2.636363636	2.8
GXE15a_KSS_1049	641	Kasese2015A	UG110017	UG110017	1	2	1.054545455	2
GXE15a_KSS_1050	642	Kasese2015A	UG110016	UG110016	1	3	3.756097561	4.138888889
GXE15a_KSS_1051	643	Kasese2015A	UG130033	999	0	4	1	1
GXE15a_KSS_1052	644	Kasese2015A	UG130085	999	0	5	2.95	3.166666667
GXE15a_KSS_1053	645	Kasese2015A	UG120135	999	0	6	2.5	3
GXE15a_KSS_1054	646	Kasese2015A	UG130029	999	0	1	1.25	2
GXE15a_KSS_1055	647	Kasese2015A	UG120189	999	0	2	NA	NA
GXE15a_KSS_1056	648	Kasese2015A	UG120017	999	0	3	4.6	4.6
GXE15a_KSS_1057	649	Kasese2015A	UG110008	UG110008	1	4	3.666666667	3.666666667
GXE15a_KSS_1058	650	Kasese2015A	UG110014	UG110014	1	5	NA	NA
GXE15a_KSS_1059	651	Kasese2015A	UG110016	UG110016	1	6	3.909090909	3.976744186
GXE15a_KSS_1060	652	Kasese2015A	UG120022	999	0	1	1.205882353	2
GXE15a_KSS_1061	653	Kasese2015A	UG120286	999	0	2	2.547307692	3.0115
GXE15a_KSS_1062	654	Kasese2015A	UG130001	999	0	3	1.732142857	2.464285714
GXE15a_KSS_1063	655	Kasese2015A	UG120136	999	0	4	1.1875	2
GXE15a_KSS_1064	656	Kasese2015A	UG120251	999	0	5	NA	NA
GXE15a_KSS_1065	657	Kasese2015A	UG130089	999	0	6	2.4	2.75
GXE15a_KSS_1066	658	Kasese2015A	UG110015	UG110015	1	1	NA	NA
GXE15a_KSS_1067	659	Kasese2015A	UG120137	999	0	2	NA	NA
GXE15a_KSS_1068	660	Kasese2015A	UG120294	999	0	3	1.6	2.5
GXE15a_KSS_1069	661	Kasese2015A	UG120099	999	0	4	1.538461538	2.75
GXE15a_KSS_1070	662	Kasese2015A	UG120221	999	0	5	1.55	2.375
GXE15a_KSS_1071	663	Kasese2015A	UG120267	999	0	6	1.857142857	3.666666667
GXE15a_KSS_1072	664	Kasese2015A	UG120296	999	0	1	1.977272727	2.791666667
GXE15a_KSS_1073	665	Kasese2015A	UG110014	UG110014	1	2	1.452054795	2.269230769
GXE15a_KSS_1074	666	Kasese2015A	UG120199	999	0	3	2.941176471	3.0625
GXE15a_KSS_1075	667	Kasese2015A	UG120064	999	0	4	1	1
GXE15a_KSS_1076	668	Kasese2015A	UG110017	UG110017	1	5	1.785714286	2.65
GXE15a_KSS_1077	669	Kasese2015A	UG120092	999	0	6	3.24	4.294117647
GXE15a_KSS_1078	670	Kasese2015A	UG130075	999	0	1	1.434782609	2.666666667
GXE15a_KSS_1079	671	Kasese2015A	UG130014	999	0	2	1.684210526	2.444444444
GXE15a_KSS_1080	672	Kasese2015A	UG110008	UG110008	1	3	3.409090909	3.944444444
GXE15a_KSS_1081	673	Kasese2015A	UG110015	UG110015	1	4	1.913043478	3.1
GXE15a_KSS_1082	674	Kasese2015A	UG110023	999	0	5	NA	NA
GXE15a_KSS_1083	675	Kasese2015A	UG130004	999	0	6	1.071428571	2
GXE15a_KSS_1084	676	Kasese2015A	UG130075	999	0	1	1.450704225	2.6
GXE15a_KSS_1085	677	Kasese2015A	UG110030	999	0	2	1	1
GXE15a_KSS_1086	678	Kasese2015A	UG120287	999	0	3	2.666666667	3.142857143
GXE15a_KSS_1087	679	Kasese2015A	UG120127	999	0	4	2.823529412	3.818181818
GXE15a_KSS_1088	680	Kasese2015A	UG120170	999	0	5	NA	NA
GXE15a_KSS_1089	681	Kasese2015A	UG120110	999	0	6	1.2	2
GXE15a_KSS_1090	682	Kasese2015A	UG130078	999	0	1	1.214285714	2.2
GXE15a_KSS_1091	683	Kasese2015A	UG120133	999	0	2	1.178571429	2.428571429
GXE15a_KSS_1092	684	Kasese2015A	UG110017	UG110017	1	3	2.803571429	3.657894737
GXE15a_KSS_1093	685	Kasese2015A	UG120252	999	0	4	1.41025641	2.6
GXE15a_KSS_1094	686	Kasese2015A	UG120193	999	0	5	1.689655172	3.222222222
GXE15a_KSS_1095	687	Kasese2015A	UG120268	999	0	6	1.238095238	2.25
GXE15a_KSS_1096	688	Kasese2015A	UG110014	UG110014	1	1	3.3	3.555555556
GXE15a_KSS_1097	689	Kasese2015A	UG110016	UG110016	1	2	3.517241379	3.607142857
GXE15a_KSS_1098	690	Kasese2015A	UG130038	999	0	3	1.765957447	3.4
GXE15a_KSS_1099	691	Kasese2015A	UG120050	999	0	4	1.956521739	3.444444444
GXE15a_KSS_1100	692	Kasese2015A	UG120046	999	0	5	1.303571429	3.833333333
GXE15a_KSS_1101	693	Kasese2015A	UG110017	UG110017	1	5	1.255102041	2.086956522
GXE15a_KSS_1102	694	Kasese2015A	UG120293	999	0	1	1.75	2
GXE15a_KSS_1103	695	Kasese2015A	UG120063	999	0	2	1.125	2
GXE15a_KSS_1104	696	Kasese2015A	UG110022	999	0	3	2.5	2.5
GXE15a_KSS_1105	697	Kasese2015A	UG110014	UG110014	1	4	5	5
GXE15a_KSS_1106	698	Kasese2015A	UG110008	UG110008	1	5	NA	NA
GXE15a_KSS_1107	699	Kasese2015A	UG120160	999	0	6	1	1
GXE15a_KSS_1108	700	Kasese2015A	UG120201	999	0	1	3.5	3.702702703
GXE15a_KSS_1109	701	Kasese2015A	UG120286	999	0	2	2.142857143	3.666666667
GXE15a_KSS_1110	702	Kasese2015A	UG130066	999	0	3	NA	NA
GXE15a_KSS_1112	703	Kasese2015A	UG120183	999	0	5	4.225806452	4.225806452
GXE15a_KSS_1113	704	Kasese2015A	UG130057	999	0	5	5	5
GXE15a_KSS_1114	705	Kasese2015A	UG120292	999	0	1	3.75	3.75
GXE15a_KSS_1115	706	Kasese2015A	UG110008	UG110008	1	2	3.785714286	4
GXE15a_KSS_1116	707	Kasese2015A	UG120198	999	0	3	1.121212121	5
GXE15a_KSS_1117	708	Kasese2015A	UG110037	999	0	4	1	1
GXE15a_KSS_1118	709	Kasese2015A	UG120106	999	0	5	2.230769231	3.666666667
GXE15a_KSS_1119	710	Kasese2015A	UG130008	999	0	6	1.296296296	2.230769231
GXE15a_KSS_1120	711	Kasese2015A	UG130121	999	0	1	3.6	4.25
GXE15a_KSS_1121	712	Kasese2015A	UG130068	999	0	2	1.666666667	2.636363636
GXE15a_KSS_1122	713	Kasese2015A	UG110015	UG110015	1	3	1.384615385	2.25
GXE15a_KSS_1123	714	Kasese2015A	UG120202	999	0	4	4.75	4.75
GXE15a_KSS_1124	715	Kasese2015A	UG120291	999	0	5	1.888888889	2.818181818
GXE15a_KSS_1125	716	Kasese2015A	UG130018	999	0	5	1.309090909	2.7
GXE15a_KSS_1126	717	Kasese2015A	UG110008	UG110008	1	1	NA	NA
GXE15a_KSS_1127	718	Kasese2015A	UG120135	999	0	2	1.6	2.5
GXE15a_KSS_1128	719	Kasese2015A	UG110033	999	0	3	1.5	3
GXE15a_KSS_1129	720	Kasese2015A	UG110017	UG110017	1	4	1.482142857	2.928571429
GXE15a_KSS_1130	721	Kasese2015A	UG120132	999	0	5	NA	NA
GXE15a_KSS_1131	722	Kasese2015A	UG120190	999	0	5	1.142857143	2
GXE15a_KSS_1132	723	Kasese2015A	UG120252	999	0	1	NA	NA
GXE15a_KSS_1133	724	Kasese2015A	UG120001	999	0	2	1.4375	2
GXE15a_KSS_1134	725	Kasese2015A	UG120247	999	0	3	1.948717949	2.541666667
GXE15a_KSS_1135	726	Kasese2015A	UG120079	999	0	4	1.2	2
GXE15a_KSS_1136	727	Kasese2015A	UG120095	999	0	5	1.179487179	2.4
GXE15a_KSS_1137	728	Kasese2015A	UG110008	UG110008	1	5	3.142857143	3.368421053
GXE15a_KSS_1138	729	Kasese2015A	UG120210	999	0	1	1.530612245	2.625
GXE15a_KSS_1139	730	Kasese2015A	UG120162	999	0	2	1.255813953	2.375
GXE15a_KSS_1140	731	Kasese2015A	UG120215	999	0	3	4.625	4.625
GXE15a_KSS_1141	732	Kasese2015A	UG130002	999	0	4	1.346153846	2.285714286
GXE15a_KSS_1142	733	Kasese2015A	UG120227	999	0	5	1.142857143	2
GXE15a_KSS_1143	734	Kasese2015A	UG120295	999	0	5	4.5	4.5
GXE15a_KSS_1144	735	Kasese2015A	UG110017	UG110017	1	1	1.76	2.583333333
GXE15a_KSS_1145	736	Kasese2015A	UG120109	999	0	2	1.311111111	2.75
GXE15a_KSS_1146	737	Kasese2015A	UG120031	999	0	3	1	1
GXE15a_KSS_1147	738	Kasese2015A	UG120072	999	0	4	1.188888889	2.307692308
GXE15a_KSS_1148	739	Kasese2015A	UG110015	UG110015	1	5	1.188679245	2
gxe_kigmb_1001	740	Kigumba2015A	UG120201	999	0	1	2.407407407	2.52
gxe_kigmb_1011	741	Kigumba2015A	UG110026	999	0	2	1	1
gxe_kigmb_1021	742	Kigumba2015A	UG110016	UG110016	1	3	4.243243243	4.333333333
gxe_kigmb_1031	743	Kigumba2015A	UG130018	999	0	4	1.173076923	2
gxe_kigmb_1041	744	Kigumba2015A	UG120190	999	0	5	1	1
gxe_kigmb_1051	745	Kigumba2015A	UG120226	999	0	1	NA	NA
gxe_kigmb_1591	746	Kigumba2015A	UG130006	999	0	5	1.027777778	2
gxe_kigmb_1061	747	Kigumba2015A	UG120037	999	0	2	1	1
gxe_kigmb_1641	748	Kigumba2015A	UG130086	999	0	5	1	1
gxe_kigmb_1691	749	Kigumba2015A	UG110025	999	0	5	1	1
gxe_kigmb_1071	750	Kigumba2015A	UG130097	999	0	3	2.125	2.44
gxe_kigmb_1741	751	Kigumba2015A	UG110017	UG110017	1	5	1.303030303	2.666666667
gxe_kigmb_1771	752	Kigumba2015A	UG110015	UG110015	1	3	1.285714286	2.2
gxe_kigmb_1791	753	Kigumba2015A	UG110023	999	0	5	1	1
gxe_kigmb_1081	754	Kigumba2015A	UG120251	999	0	4	1.631578947	3.117647059
gxe_kigmb_1801	755	Kigumba2015A	UG110016	UG110016	1	1	2.486486486	3.5
gxe_kigmb_1811	756	Kigumba2015A	UG120113	999	0	2	1	1
gxe_kigmb_1821	757	Kigumba2015A	UG120210	999	0	3	1.416666667	2.428571429
gxe_kigmb_1831	758	Kigumba2015A	UG120030	999	0	4	NA	NA
gxe_kigmb_1841	759	Kigumba2015A	UG120189	999	0	5	1.153846154	2
gxe_kigmb_1851	760	Kigumba2015A	UG120202	999	0	1	NA	NA
gxe_kigmb_1861	761	Kigumba2015A	UG120092	999	0	2	1	1
gxe_kigmb_1871	762	Kigumba2015A	UG120221	999	0	3	3.058823529	3.121212121
gxe_kigmb_1881	763	Kigumba2015A	UG110014	UG110014	1	4	NA	NA
gxe_kigmb_1891	764	Kigumba2015A	UG120180	999	0	5	1	1
gxe_kigmb_1091	765	Kigumba2015A	UG120126	999	0	5	1.173913043	5
gxe_kigmb_1901	766	Kigumba2015A	UG110030	999	0	1	1.045454545	2
gxe_kigmb_1911	767	Kigumba2015A	UG130123	999	0	2	NA	NA
gxe_kigmb_1921	768	Kigumba2015A	UG120132	999	0	3	1.275862069	2
gxe_kigmb_1931	769	Kigumba2015A	UG120178	999	0	4	NA	NA
gxe_kigmb_1941	770	Kigumba2015A	UG130007	999	0	5	1	1
gxe_kigmb_1951	771	Kigumba2015A	UG120099	999	0	1	NA	NA
gxe_kigmb_1961	772	Kigumba2015A	UG120161	999	0	2	2.333333333	2.333333333
gxe_kigmb_1971	773	Kigumba2015A	UG130102	999	0	3	1	1
gxe_kigmb_1981	774	Kigumba2015A	UG110029	999	0	4	NA	NA
gxe_kigmb_1991	775	Kigumba2015A	UG120216	999	0	5	1.086956522	2
gxe_kigmb_1101	776	Kigumba2015A	UG130056	999	0	1	1.031746032	2
gxe_kigmb_2001	777	Kigumba2015A	UG130038	999	0	1	1.628571429	3.75
gxe_kigmb_2011	778	Kigumba2015A	UG110015	UG110015	1	2	1.035714286	2
gxe_kigmb_2021	779	Kigumba2015A	UG120156	999	0	3	1.25	2
gxe_kigmb_2031	780	Kigumba2015A	UG120267	999	0	4	NA	NA
gxe_kigmb_2041	781	Kigumba2015A	UG120183	999	0	5	1.090909091	2
gxe_kigmb_2051	782	Kigumba2015A	UG120304	999	0	1	1.362068966	2.909090909
gxe_kigmb_2061	783	Kigumba2015A	UG130022	999	0	2	1	1
gxe_kigmb_2071	784	Kigumba2015A	UG120257	999	0	3	1.545454545	2.5
gxe_kigmb_2081	785	Kigumba2015A	UG110016	UG110016	1	4	3.833333333	4.269230769
gxe_kigmb_2091	786	Kigumba2015A	UG120109	999	0	5	1.085714286	2
gxe_kigmb_2101	787	Kigumba2015A	UG120294	999	0	1	1.285714286	2
gxe_kigmb_1111	788	Kigumba2015A	UG110008	UG110008	1	2	3.803030303	3.983870968
gxe_kigmb_2111	789	Kigumba2015A	UG120136	999	0	2	1	1
gxe_kigmb_2121	790	Kigumba2015A	UG120133	999	0	3	1.258064516	2.333333333
gxe_kigmb_2131	791	Kigumba2015A	UG120280	999	0	4	1.2	2
gxe_kigmb_2141	792	Kigumba2015A	UG110014	UG110014	1	5	5	5
gxe_kigmb_2151	793	Kigumba2015A	UG110017	UG110017	1	1	1	1
gxe_kigmb_2161	794	Kigumba2015A	UG120079	999	0	2	3.842105263	3.842105263
gxe_kigmb_2171	795	Kigumba2015A	UG130032	999	0	3	1	1
gxe_kigmb_2181	796	Kigumba2015A	UG120001	999	0	4	1.017857143	2
gxe_kigmb_2191	797	Kigumba2015A	UG130015	999	0	5	1	1
gxe_kigmb_1121	798	Kigumba2015A	UG130002	999	0	3	1.022727273	2
gxe_kigmb_2201	799	Kigumba2015A	UG120069	999	0	1	2.75	4.5
gxe_kigmb_2211	800	Kigumba2015A	UG120004	999	0	2	1.863636364	2.727272727
gxe_kigmb_2221	801	Kigumba2015A	UG110017	UG110017	1	3	1.196078431	2.428571429
gxe_kigmb_2231	802	Kigumba2015A	UG120184	999	0	4	NA	NA
gxe_kigmb_2241	803	Kigumba2015A	UG120024	999	0	5	1	1
gxe_kigmb_2251	804	Kigumba2015A	UG130066	999	0	1	NA	NA
gxe_kigmb_2261	805	Kigumba2015A	UG120071	999	0	2	1.142857143	2
gxe_kigmb_2271	806	Kigumba2015A	UG120008	999	0	3	1.115384615	2
gxe_kigmb_2281	807	Kigumba2015A	UG130089	999	0	4	NA	NA
gxe_kigmb_2291	808	Kigumba2015A	UG130105	999	0	5	1	1
gxe_kigmb_1131	809	Kigumba2015A	UG120110	999	0	4	1.023809524	2
gxe_kigmb_2301	810	Kigumba2015A	UG130085	999	0	1	1.117647059	2
gxe_kigmb_2311	811	Kigumba2015A	UG120215	999	0	2	5	5
gxe_kigmb_2321	812	Kigumba2015A	UG120089	999	0	3	1.075	2
gxe_kigmb_2331	813	Kigumba2015A	UG120127	999	0	4	1.37037037	2.25
gxe_kigmb_2341	814	Kigumba2015A	UG110021	999	0	5	1	1
gxe_kigmb_2351	815	Kigumba2015A	UG130123	999	0	1	1	1
gxe_kigmb_2361	816	Kigumba2015A	UG110019	999	0	2	2	5
gxe_kigmb_2371	817	Kigumba2015A	UG130100	999	0	3	1.2	2
gxe_kigmb_2381	818	Kigumba2015A	UG110015	UG110015	1	4	1.076923077	2
gxe_kigmb_2391	819	Kigumba2015A	UG120137	999	0	5	1.2	2
gxe_kigmb_2401	820	Kigumba2015A	UG120199	999	0	1	1.3125	2.25
gxe_kigmb_1141	821	Kigumba2015A	UG110015	UG110015	1	5	1.254901961	2.625
gxe_kigmb_2411	822	Kigumba2015A	UG110016	UG110016	1	2	4.647058824	4.647058824
gxe_kigmb_2421	823	Kigumba2015A	UG120086	999	0	3	1.066666667	2
gxe_kigmb_2431	824	Kigumba2015A	UG120040	999	0	4	2.235294118	2.909090909
gxe_kigmb_2441	825	Kigumba2015A	UG120170	999	0	5	NA	NA
gxe_kigmb_2451	826	Kigumba2015A	UG130057	999	0	1	1.111111111	2
gxe_kigmb_2461	827	Kigumba2015A	UG120268	999	0	2	2.181818182	3.363636364
gxe_kigmb_2471	828	Kigumba2015A	UG120291	999	0	3	1.8	2.333333333
gxe_kigmb_2481	829	Kigumba2015A	UG110022	999	0	4	1	1
gxe_kigmb_2491	830	Kigumba2015A	UG120095	999	0	5	1.038461538	2
gxe_kigmb_1151	831	Kigumba2015A	UG120247	999	0	1	2.75	2.75
gxe_kigmb_2501	832	Kigumba2015A	UG130014	999	0	1	1	1
gxe_kigmb_2511	833	Kigumba2015A	UG120303	999	0	2	1	1
gxe_kigmb_2521	834	Kigumba2015A	UG120154	999	0	3	2	2.333333333
gxe_kigmb_2531	835	Kigumba2015A	UG120252	999	0	4	1.5	2.5
gxe_kigmb_2541	836	Kigumba2015A	UG120287	999	0	5	2.833333333	3.2
gxe_kigmb_2551	837	Kigumba2015A	UG110015	UG110015	1	1	1.368421053	3.333333333
gxe_kigmb_2561	838	Kigumba2015A	UG130001	999	0	2	1.512195122	2.5
gxe_kigmb_2571	839	Kigumba2015A	UG110014	UG110014	1	3	1.588235294	2.428571429
gxe_kigmb_2581	840	Kigumba2015A	UNKNOWN LIRA	999	0	4	1	1
gxe_kigmb_2591	841	Kigumba2015A	UG110008	UG110008	1	5	3.636363636	3.974358974
gxe_kigmb_1161	842	Kigumba2015A	UG130006	999	0	2	1	1
gxe_kigmb_2601	843	Kigumba2015A	UG130030	999	0	1	1	1
gxe_kigmb_2611	844	Kigumba2015A	UG130039	999	0	2	NA	NA
gxe_kigmb_2621	845	Kigumba2015A	UG130124	999	0	3	NA	NA
gxe_kigmb_2631	846	Kigumba2015A	UG130078	999	0	4	NA	NA
gxe_kigmb_2641	847	Kigumba2015A	UG130033	999	0	5	1	1
gxe_kigmb_2651	848	Kigumba2015A	UG130083	999	0	1	1.304347826	4.5
gxe_kigmb_2661	849	Kigumba2015A	UG130048	999	0	2	2.1	4.384615385
gxe_kigmb_2671	850	Kigumba2015A	UG130010	999	0	3	1.035087719	3
gxe_kigmb_2681	851	Kigumba2015A	UG120295	999	0	4	1.066666667	2
gxe_kigmb_2691	852	Kigumba2015A	UG120298	999	0	5	1.24137931	2
gxe_kigmb_1171	853	Kigumba2015A	UG120286	999	0	3	1.5	2
gxe_kigmb_2701	854	Kigumba2015A	UG110017	UG110017	1	1	1	1
gxe_kigmb_2711	855	Kigumba2015A	UG110017	UG110017	1	2	1	1
gxe_kigmb_2721	856	Kigumba2015A	UG120237	999	0	3	1.1	2
gxe_kigmb_2731	857	Kigumba2015A	UG120198	999	0	4	4.272727273	4.272727273
gxe_kigmb_2741	858	Kigumba2015A	UG130116	999	0	4	1.2	2
gxe_kigmb_1181	859	Kigumba2015A	UG120006	999	0	4	1.4	3
gxe_kigmb_1191	860	Kigumba2015A	UG120212	999	0	5	3.25	3.571428571
gxe_kigmb_1201	861	Kigumba2015A	UG110014	UG110014	1	1	NA	NA
gxe_kigmb_1211	862	Kigumba2015A	UG120136	999	0	2	1.142857143	2
gxe_kigmb_1221	863	Kigumba2015A	UG110020	999	0	3	2.8125	3.230769231
gxe_kigmb_1231	864	Kigumba2015A	UG120213	999	0	4	4.136363636	4.136363636
gxe_kigmb_1241	865	Kigumba2015A	UG120036	999	0	5	3	4.777777778
gxe_kigmb_1251	866	Kigumba2015A	UG120138	999	0	1	1.176470588	2.5
gxe_kigmb_1261	867	Kigumba2015A	UG120292	999	0	2	3.684210526	3.684210526
gxe_kigmb_1271	868	Kigumba2015A	UG120271	999	0	3	NA	NA
gxe_kigmb_1281	869	Kigumba2015A	UG110008	UG110008	1	4	3.618181818	3.618181818
gxe_kigmb_1291	870	Kigumba2015A	UG120046	999	0	5	1	1
gxe_kigmb_1301	871	Kigumba2015A	UG130082	999	0	1	1	1
gxe_kigmb_1311	872	Kigumba2015A	UG110024	999	0	2	1.28	2.166666667
gxe_kigmb_1321	873	Kigumba2015A	UG130075	999	0	3	NA	NA
gxe_kigmb_1331	874	Kigumba2015A	UG130048	999	0	4	4.888888889	4.888888889
gxe_kigmb_1341	875	Kigumba2015A	UG130084	999	0	5	1.681818182	2.578947368
gxe_kigmb_1351	876	Kigumba2015A	UG120293	999	0	1	NA	NA
gxe_kigmb_1361	877	Kigumba2015A	UG110031	999	0	2	1.137931034	2.333333333
gxe_kigmb_1371	878	Kigumba2015A	UG110008	UG110008	1	3	3.25	3.4
gxe_kigmb_1381	879	Kigumba2015A	UG120279	999	0	4	1	1
gxe_kigmb_1391	880	Kigumba2015A	UG120181	999	0	5	1	1
gxe_kigmb_1401	881	Kigumba2015A	UG130029	999	0	1	1.5	2
gxe_kigmb_1411	882	Kigumba2015A	UG110017	UG110017	1	2	1.06122449	2
gxe_kigmb_1421	883	Kigumba2015A	UG120048	999	0	3	2	2
gxe_kigmb_1431	884	Kigumba2015A	UG120131	999	0	4	NA	NA
gxe_kigmb_1441	885	Kigumba2015A	UG110016	UG110016	1	5	NA	NA
gxe_kigmb_1451	886	Kigumba2015A	UG12072	999	0	1	1.036363636	2
gxe_kigmb_1461	887	Kigumba2015A	UG130107	999	0	2	1.085106383	2
gxe_kigmb_1471	888	Kigumba2015A	UG120227	999	0	3	1.333333333	2.125
gxe_kigmb_1481	889	Kigumba2015A	UG120187	999	0	4	NA	NA
gxe_kigmb_1491	890	Kigumba2015A	UG120050	999	0	5	NA	NA
gxe_kigmb_1501	891	Kigumba2015A	UG110008	UG110008	1	1	3.454545455	3.842105263
gxe_kigmb_1511	892	Kigumba2015A	UG120063	999	0	2	NA	NA
gxe_kigmb_1521	893	Kigumba2015A	UG120174	999	0	3	1.125	2.5
gxe_kigmb_1531	894	Kigumba2015A	UG110017	UG110017	1	4	NA	NA
gxe_kigmb_1541	895	Kigumba2015A	UG120124	999	0	5	NA	NA
gxe_kigmb_1551	896	Kigumba2015A	UG120106	999	0	1	1.235294118	2.142857143
gxe_kigmb_1561	897	Kigumba2015A	UG120064	999	0	2	1.5	2.4
gxe_kigmb_1571	898	Kigumba2015A	UG120160	999	0	3	1.222222222	2
gxe_kigmb_1581	899	Kigumba2015A	UG130004	999	0	4	1.027777778	2
gxe_kigmb_1601	900	Kigumba2015A	UG130068	999	0	1	1.1	2
gxe_kigmb_1611	901	Kigumba2015A	UG120203	999	0	2	1.5	2
gxe_kigmb_1621	902	Kigumba2015A	UG130091	999	0	3	NA	NA
gxe_kigmb_1631	903	Kigumba2015A	UG110027	999	0	4	NA	NA
gxe_kigmb_1651	904	Kigumba2015A	UG120193	999	0	1	1.14	2
gxe_kigmb_1661	905	Kigumba2015A	UG110014	UG110014	1	2	NA	NA
gxe_kigmb_1671	906	Kigumba2015A	UG120135	999	0	3	1.266666667	2.777777778
gxe_kigmb_1681	907	Kigumba2015A	UG120040	999	0	4	NA	NA
gxe_kigmb_1701	908	Kigumba2015A	UG120115	999	0	1	NA	NA
gxe_kigmb_1711	909	Kigumba2015A	UG120172	999	0	2	1.096774194	2
gxe_kigmb_1721	910	Kigumba2015A	UG110020	999	0	3	1.19047619	2
gxe_kigmb_1731	911	Kigumba2015A	UG130016	999	0	4	1.590909091	3
gxe_kigmb_1751	912	Kigumba2015A	UG110028	999	0	1	NA	NA
gxe_kigmb_1761	913	Kigumba2015A	UG120022	999	0	2	NA	NA
gxe_kigmb_1781	914	Kigumba2015A	UG120194	999	0	4	1.44	3.2
CBSD_GXE_Namulonge_2015a_1	915	Namulonge2015A	UG120303	999	0	1	1	1
CBSD_GXE_Namulonge_2015a_11	916	Namulonge2015A	UG110014	UG110014	1	2	2.777777778	3.285714286
CBSD_GXE_Namulonge_2015a_21	917	Namulonge2015A	UG120295	999	0	3	NA	NA
CBSD_GXE_Namulonge_2015a_31	918	Namulonge2015A	UG120124	999	0	4	NA	NA
CBSD_GXE_Namulonge_2015a_41	919	Namulonge2015A	UG130121	999	0	5	3	3
CBSD_GXE_Namulonge_2015a_51	920	Namulonge2015A	UG110014	UG110014	1	6	1	1
CBSD_GXE_Namulonge_2015a_61	921	Namulonge2015A	UG110016	UG110016	1	1	5	5
CBSD_GXE_Namulonge_2015a_71	922	Namulonge2015A	UG110033	999	0	2	NA	NA
CBSD_GXE_Namulonge_2015a_81	923	Namulonge2015A	UG130100	999	0	3	1.545454545	3
CBSD_GXE_Namulonge_2015a_91	924	Namulonge2015A	UG110016	UG110016	1	4	4.888888889	4.888888889
CBSD_GXE_Namulonge_2015a_101	925	Namulonge2015A	UG110036	999	0	5	2	2.5
CBSD_GXE_Namulonge_2015a_111	926	Namulonge2015A	UG130005	999	0	6	1.769230769	3.5
CBSD_GXE_Namulonge_2015a_121	927	Namulonge2015A	UG12022	999	0	1	1.333333333	2
CBSD_GXE_Namulonge_2015a_131	928	Namulonge2015A	UG130007	999	0	2	NA	NA
CBSD_GXE_Namulonge_2015a_141	929	Namulonge2015A	UG120157	999	0	3	NA	NA
CBSD_GXE_Namulonge_2015a_151	930	Namulonge2015A	UG120280	999	0	4	NA	NA
CBSD_GXE_Namulonge_2015a_161	931	Namulonge2015A	UG110030	999	0	5	3	3
CBSD_GXE_Namulonge_2015a_171	932	Namulonge2015A	UG120001	999	0	6	NA	NA
CBSD_GXE_Namulonge_2015a_181	933	Namulonge2015A	UG120086	999	0	1	NA	NA
CBSD_GXE_Namulonge_2015a_191	934	Namulonge2015A	UG130018	999	0	2	NA	NA
CBSD_GXE_Namulonge_2015a_201	935	Namulonge2015A	UG110015	UG110015	1	3	1.1	2
CBSD_GXE_Namulonge_2015a_211	936	Namulonge2015A	UG130048	999	0	4	NA	NA
CBSD_GXE_Namulonge_2015a_221	937	Namulonge2015A	UG110015	UG110015	1	5	1.5	3
CBSD_GXE_Namulonge_2015a_231	938	Namulonge2015A	UG110023	999	0	6	NA	NA
CBSD_GXE_Namulonge_2015a_241	939	Namulonge2015A	UG120044	999	0	1	1	1
CBSD_GXE_Namulonge_2015a_251	940	Namulonge2015A	UG120128	999	0	2	NA	NA
CBSD_GXE_Namulonge_2015a_261	941	Namulonge2015A	UG120195	999	0	3	3.4	4
CBSD_GXE_Namulonge_2015a_271	942	Namulonge2015A	UG120227	999	0	4	NA	NA
CBSD_GXE_Namulonge_2015a_281	943	Namulonge2015A	UG120109	999	0	5	NA	NA
CBSD_GXE_Namulonge_2015a_291	944	Namulonge2015A	UG130066	999	0	6	NA	NA
CBSD_GXE_Namulonge_2015a_301	945	Namulonge2015A	UG120095	999	0	1	1.368421053	2.272727273
CBSD_GXE_Namulonge_2015a_311	946	Namulonge2015A	UG110017	UG110017	1	2	NA	NA
CBSD_GXE_Namulonge_2015a_321	947	Namulonge2015A	UG120186	999	0	3	1	1
CBSD_GXE_Namulonge_2015a_331	948	Namulonge2015A	UG130013	999	0	4	1	1
CBSD_GXE_Namulonge_2015a_341	949	Namulonge2015A	UG130056	999	0	5	NA	NA
CBSD_GXE_Namulonge_2015a_351	950	Namulonge2015A	UG110016	UG110016	1	6	NA	NA
CBSD_GXE_Namulonge_2015a_361	951	Namulonge2015A	UG120261	999	0	1	1.8	3
CBSD_GXE_Namulonge_2015a_381	952	Namulonge2015A	UG120192	999	0	3	NA	NA
CBSD_GXE_Namulonge_2015a_391	953	Namulonge2015A	UG120135	999	0	4	NA	NA
CBSD_GXE_Namulonge_2015a_401	954	Namulonge2015A	UG120106	999	0	5	1.3125	2
CBSD_GXE_Namulonge_2015a_411	955	Namulonge2015A	UG120203	999	0	6	NA	NA
CBSD_GXE_Namulonge_2015a_421	956	Namulonge2015A	UG110008	UG110008	1	1	NA	NA
CBSD_GXE_Namulonge_2015a_431	957	Namulonge2015A	UG120221	999	0	2	NA	NA
CBSD_GXE_Namulonge_2015a_441	958	Namulonge2015A	UG120182	999	0	3	1	1
CBSD_GXE_Namulonge_2015a_451	959	Namulonge2015A	UG110008	UG110008	1	4	4.5625	4.5625
CBSD_GXE_Namulonge_2015a_461	960	Namulonge2015A	UG110017	UG110017	1	5	NA	NA
CBSD_GXE_Namulonge_2015a_471	961	Namulonge2015A	UG130032	999	0	6	NA	NA
CBSD_GXE_Namulonge_2015a_481	962	Namulonge2015A	UG130039	999	0	1	2.666666667	2.666666667
CBSD_GXE_Namulonge_2015a_491	963	Namulonge2015A	UG120267	999	0	2	NA	NA
CBSD_GXE_Namulonge_2015a_501	964	Namulonge2015A	UG120269	999	0	3	NA	NA
CBSD_GXE_Namulonge_2015a_511	965	Namulonge2015A	UG120040	999	0	4	1.5	2.25
CBSD_GXE_Namulonge_2015a_521	966	Namulonge2015A	UG120210	999	0	5	1.333333333	2
CBSD_GXE_Namulonge_2015a_531	967	Namulonge2015A	UG120017	999	0	6	NA	NA
CBSD_GXE_Namulonge_2015a_541	968	Namulonge2015A	UG110022	999	0	1	NA	NA
CBSD_GXE_Namulonge_2015a_551	969	Namulonge2015A	UG120143	999	0	2	NA	NA
CBSD_GXE_Namulonge_2015a_561	970	Namulonge2015A	UG120146	999	0	3	NA	NA
CBSD_GXE_Namulonge_2015a_571	971	Namulonge2015A	UG120180	999	0	4	NA	NA
CBSD_GXE_Namulonge_2015a_581	972	Namulonge2015A	UG120296	999	0	5	2.8	2.8
CBSD_GXE_Namulonge_2015a_591	973	Namulonge2015A	UG120050	999	0	6	NA	NA
CBSD_GXE_Namulonge_2015a_601	974	Namulonge2015A	UG120247	999	0	1	1.454545455	2.25
CBSD_GXE_Namulonge_2015a_611	975	Namulonge2015A	UG120135	999	0	2	2.666666667	2.666666667
CBSD_GXE_Namulonge_2015a_621	976	Namulonge2015A	UG110017	UG110017	1	3	NA	NA
CBSD_GXE_Namulonge_2015a_631	977	Namulonge2015A	UG120252	999	0	4	1.75	2.333333333
CBSD_GXE_Namulonge_2015a_641	978	Namulonge2015A	UG110014	UG110014	1	5	NA	NA
CBSD_GXE_Namulonge_2015a_651	979	Namulonge2015A	UG130115	999	0	6	2.8	4
CBSD_GXE_Namulonge_2015a_661	980	Namulonge2015A	UG120279	999	0	1	1	1
CBSD_GXE_Namulonge_2015a_671	981	Namulonge2015A	UG110016	UG110016	1	2	NA	NA
CBSD_GXE_Namulonge_2015a_681	982	Namulonge2015A	UG120022	999	0	3	NA	NA
CBSD_GXE_Namulonge_2015a_691	983	Namulonge2015A	UG120286	999	0	4	1	1
CBSD_GXE_Namulonge_2015a_701	984	Namulonge2015A	UG130003	999	0	5	NA	NA
CBSD_GXE_Namulonge_2015a_711	985	Namulonge2015A	UG110015	UG110015	1	6	1.125	2
CBSD_GXE_Namulonge_2015a_721	986	Namulonge2015A	UG120020	999	0	1	2.777777778	4.2
CBSD_GXE_Namulonge_2015a_731	987	Namulonge2015A	UG120198	999	0	2	1	1
CBSD_GXE_Namulonge_2015a_741	988	Namulonge2015A	UG130075	999	0	3	1.166666667	2
CBSD_GXE_Namulonge_2015a_751	989	Namulonge2015A	UG120156	999	0	4	NA	NA
CBSD_GXE_Namulonge_2015a_761	990	Namulonge2015A	UG120193	999	0	5	1.214285714	2.5
CBSD_GXE_Namulonge_2015a_771	991	Namulonge2015A	UG120306	999	0	6	NA	NA
CBSD_GXE_Namulonge_2015a_781	992	Namulonge2015A	UG120031	999	0	1	1	1
CBSD_GXE_Namulonge_2015a_791	993	Namulonge2015A	UG120113	999	0	2	1	1
CBSD_GXE_Namulonge_2015a_801	994	Namulonge2015A	UG120133	999	0	3	NA	NA
CBSD_GXE_Namulonge_2015a_811	995	Namulonge2015A	UG120221	999	0	4	NA	NA
CBSD_GXE_Namulonge_2015a_821	996	Namulonge2015A	UG120201	999	0	5	3.466666667	3.466666667
CBSD_GXE_Namulonge_2015a_831	997	Namulonge2015A	UG120136	999	0	6	NA	NA
CBSD_GXE_Namulonge_2015a_841	998	Namulonge2015A	UG120124	999	0	1	NA	NA
CBSD_GXE_Namulonge_2015a_851	999	Namulonge2015A	UG110008	UG110008	1	2	4.444444444	4.444444444
CBSD_GXE_Namulonge_2015a_861	1000	Namulonge2015A	UG120212	999	0	3	2	2.333333333
CBSD_GXE_Namulonge_2015a_871	1001	Namulonge2015A	UG130085	999	0	4	NA	NA
CBSD_GXE_Namulonge_2015a_881	1002	Namulonge2015A	UG120154	999	0	5	NA	NA
CBSD_GXE_Namulonge_2015a_891	1003	Namulonge2015A	UG120089	999	0	6	NA	NA
CBSD_GXE_Namulonge_2015a_901	1004	Namulonge2015A	UG110014	UG110014	1	1	2	2.4
CBSD_GXE_Namulonge_2015a_911	1005	Namulonge2015A	UG120292	999	0	2	NA	NA
CBSD_GXE_Namulonge_2015a_921	1006	Namulonge2015A	UG120132	999	0	3	2.12	2.555555556
CBSD_GXE_Namulonge_2015a_931	1007	Namulonge2015A	UG120268	999	0	4	NA	NA
CBSD_GXE_Namulonge_2015a_941	1008	Namulonge2015A	UG110037	999	0	5	NA	NA
CBSD_GXE_Namulonge_2015a_951	1009	Namulonge2015A	UG130004	999	0	6	1	1
CBSD_GXE_Namulonge_2015a_961	1010	Namulonge2015A	UG130082	999	0	1	1.25	2.333333333
CBSD_GXE_Namulonge_2015a_971	1011	Namulonge2015A	UG120180	999	0	2	NA	NA
CBSD_GXE_Namulonge_2015a_981	1012	Namulonge2015A	UG110014	UG110014	1	3	NA	NA
CBSD_GXE_Namulonge_2015a_991	1013	Namulonge2015A	UG110014	UG110014	1	4	NA	NA
CBSD_GXE_Namulonge_2015a_1001	1014	Namulonge2015A	UG110008	UG110008	1	5	4.555555556	4.555555556
CBSD_GXE_Namulonge_2015a_1011	1015	Namulonge2015A	UG120215	999	0	5	NA	NA
CBSD_GXE_Namulonge_2015a_1021	1016	Namulonge2015A	UG110037	999	0	1	1	1
CBSD_GXE_Namulonge_2015a_1031	1017	Namulonge2015A	UG110029	999	0	2	1.142857143	2
CBSD_GXE_Namulonge_2015a_1041	1018	Namulonge2015A	UG130097	999	0	3	NA	NA
CBSD_GXE_Namulonge_2015a_1051	1019	Namulonge2015A	UG120133	999	0	4	1	1
CBSD_GXE_Namulonge_2015a_1061	1020	Namulonge2015A	UG130029	999	0	5	2	2
CBSD_GXE_Namulonge_2015a_1071	1021	Namulonge2015A	UG110017	UG110017	1	5	NA	NA
CBSD_GXE_Namulonge_2015a_1081	1022	Namulonge2015A	UG120189	999	0	1	NA	NA
CBSD_GXE_Namulonge_2015a_1091	1023	Namulonge2015A	UG110015	UG110015	1	2	1.391304348	2.5
CBSD_GXE_Namulonge_2015a_1101	1024	Namulonge2015A	UG120031	999	0	3	NA	NA
CBSD_GXE_Namulonge_2015a_1111	1025	Namulonge2015A	UG130068	999	0	4	NA	NA
CBSD_GXE_Namulonge_2015a_1121	1026	Namulonge2015A	UG120199	999	0	5	4.166666667	4.8
CBSD_GXE_Namulonge_2015a_1131	1027	Namulonge2015A	UG120071	999	0	5	1.035714286	2
CBSD_GXE_Namulonge_2015a_1141	1028	Namulonge2015A	UG110017	UG110017	1	1	1	1
CBSD_GXE_Namulonge_2015a_1151	1029	Namulonge2015A	UG130015	999	0	2	1.75	4
CBSD_GXE_Namulonge_2015a_1161	1030	Namulonge2015A	UG130038	999	0	3	2.181818182	4.25
CBSD_GXE_Namulonge_2015a_1171	1031	Namulonge2015A	UG120220	999	0	4	NA	NA
CBSD_GXE_Namulonge_2015a_1181	1032	Namulonge2015A	UG110030	999	0	5	NA	NA
CBSD_GXE_Namulonge_2015a_1191	1033	Namulonge2015A	UG120064	999	0	5	1	1
CBSD_GXE_Namulonge_2015a_1201	1034	Namulonge2015A	UG120257	999	0	1	NA	NA
CBSD_GXE_Namulonge_2015a_1211	1035	Namulonge2015A	UG120133	999	0	2	NA	NA
CBSD_GXE_Namulonge_2015a_1221	1036	Namulonge2015A	UG130014	999	0	3	1	1
CBSD_GXE_Namulonge_2015a_1231	1037	Namulonge2015A	UG130008	999	0	4	NA	NA
CBSD_GXE_Namulonge_2015a_1241	1038	Namulonge2015A	UG120162	999	0	5	2.3	4.25
CBSD_GXE_Namulonge_2015a_1251	1039	Namulonge2015A	UG120264	999	0	5	1.4	2
CBSD_GXE_Namulonge_2015a_1261	1040	Namulonge2015A	UG130066	999	0	1	NA	NA
CBSD_GXE_Namulonge_2015a_1271	1041	Namulonge2015A	UG120288	999	0	2	3.142857143	3.5
CBSD_GXE_Namulonge_2015a_1281	1042	Namulonge2015A	UG120191	999	0	3	NA	NA
CBSD_GXE_Namulonge_2015a_1291	1043	Namulonge2015A	UG120202	999	0	4	NA	NA
CBSD_GXE_Namulonge_2015a_1301	1044	Namulonge2015A	UG120183	999	0	5	1.058823529	2
CBSD_GXE_Namulonge_2015a_1311	1045	Namulonge2015A	UG110008	UG110008	1	5	4.333333333	4.461538462
CBSD_GXE_Namulonge_2015a_1321	1046	Namulonge2015A	UG110032	999	0	1	4	4.142857143
CBSD_GXE_Namulonge_2015a_1331	1047	Namulonge2015A	UG120006	999	0	2	NA	NA
CBSD_GXE_Namulonge_2015a_1341	1048	Namulonge2015A	UG110008	UG110008	1	3	NA	NA
CBSD_GXE_Namulonge_2015a_1351	1049	Namulonge2015A	UG110015	UG110015	1	4	NA	NA
CBSD_GXE_Namulonge_2015a_1361	1050	Namulonge2015A	UG110016	UG110016	1	5	5	5
CBSD_GXE_Namulonge_2015a_1371	1051	Namulonge2015A	UG120216	999	0	5	NA	NA
CBSD_GXE_Namulonge_2015a_1381	1052	Namulonge2015A	UG110015	UG110015	1	1	NA	NA
CBSD_GXE_Namulonge_2015a_1391	1053	Namulonge2015A	UG120277	999	0	2	4.782608696	4.782608696
CBSD_GXE_Namulonge_2015a_1401	1054	Namulonge2015A	UG120099	999	0	3	NA	NA
CBSD_GXE_Namulonge_2015a_1411	1055	Namulonge2015A	UG120237	999	0	4	NA	NA
CBSD_GXE_Namulonge_2015a_1421	1056	Namulonge2015A	UG120170	999	0	5	NA	NA
CBSD_GXE_Namulonge_2015a_1431	1057	Namulonge2015A	UG120127	999	0	5	1.038461538	2
CBSD_GXE_Namulonge_2015a_1441	1058	Namulonge2015A	UG120004	999	0	1	NA	NA
CBSD_GXE_Namulonge_2015a_1451	1059	Namulonge2015A	UG130083	999	0	2	NA	NA
CBSD_GXE_Namulonge_2015a_1461	1060	Namulonge2015A	UG120072	999	0	3	NA	NA
CBSD_GXE_Namulonge_2015a_1471	1061	Namulonge2015A	UG120024	999	0	4	NA	NA
CBSD_GXE_Namulonge_2015a_1481	1062	Namulonge2015A	UG120287	999	0	5	5	5
CBSD_GXE_Namulonge_2015a_1491	1063	Namulonge2015A	UG120252	999	0	5	NA	NA
CBSD_GXE_Namulonge_2015a_1501	1064	Namulonge2015A	UG130038	999	0	1	NA	NA
CBSD_GXE_Namulonge_2015a_1511	1065	Namulonge2015A	UG120271	999	0	2	5	5
CBSD_GXE_Namulonge_2015a_1521	1066	Namulonge2015A	UG110016	UG110016	1	3	NA	NA
CBSD_GXE_Namulonge_2015a_1531	1067	Namulonge2015A	UG120002	999	0	4	NA	NA
CBSD_GXE_Namulonge_2015a_1541	1068	Namulonge2015A	UG120291	999	0	5	3.428571429	3.428571429
CBSD_GXE_Namulonge_2015a_1551	1069	Namulonge2015A	UG130091	999	0	5	NA	NA
CBSD_GXE_Namulonge_2015a_1561	1070	Namulonge2015A	UG130002	999	0	1	NA	NA
CBSD_GXE_Namulonge_2015a_1571	1071	Namulonge2015A	UG120110	999	0	2	NA	NA
CBSD_GXE_Namulonge_2015a_1581	1072	Namulonge2015A	UG120286	999	0	3	NA	NA
CBSD_GXE_Namulonge_2015a_1591	1073	Namulonge2015A	UG110017	UG110017	1	4	NA	NA
CBSD_GXE_Namulonge_2015a_1601	1074	Namulonge2015A	UG120048	999	0	5	NA	NA
CBSD_GXE_Namulonge_2015a_1621	1075	Namulonge2015A	UG130006	999	0	1	NA	NA
CBSD_GXE_Namulonge_2015a_1631	1076	Namulonge2015A	UG130016	999	0	2	1.428571429	2.5
CBSD_GXE_Namulonge_2015a_1641	1077	Namulonge2015A	UG130083	999	0	3	NA	NA
CBSD_GXE_Namulonge_2015a_1651	1078	Namulonge2015A	UG120174	999	0	4	NA	NA
CBSD_GXE_Namulonge_2015a_1661	1079	Namulonge2015A	UG120293	999	0	5	NA	NA
CBSD_GXE_Namulonge_2015a_1671	1080	Namulonge2015A	UG120020	999	0	5	NA	NA
CBSD_GXE_Namulonge_2015a_1681	1081	Namulonge2015A	UG120137	999	0	1	1.62962963	2.214285714
CBSD_GXE_Namulonge_2015a_1691	1082	Namulonge2015A	UG130089	999	0	2	NA	NA
CBSD_GXE_Namulonge_2015a_1701	1083	Namulonge2015A	UG120190	999	0	3	NA	NA
CBSD_GXE_Namulonge_2015a_1711	1084	Namulonge2015A	UG130001	999	0	4	NA	NA
CBSD_GXE_Namulonge_2015a_1721	1085	Namulonge2015A	UG130123	999	0	5	1	1
CBSD_GXE_Namulonge_2015a_1731	1086	Namulonge2015A	UG120197	999	0	5	NA	NA
CBSD_GXE_Namulonge_2015a_1741	1087	Namulonge2015A	UG120131	999	0	1	NA	NA
CBSD_GXE_Namulonge_2015a_1751	1088	Namulonge2015A	UG130089	999	0	2	1.047619048	2
CBSD_GXE_Namulonge_2015a_1761	1089	Namulonge2015A	UG120178	999	0	3	1.222222222	2
CBSD_GXE_Namulonge_2015a_1771	1090	Namulonge2015A	UG120294	999	0	4	NA	NA
CBSD_GXE_Namulonge_2015a_1781	1091	Namulonge2015A	UG120092	999	0	5	2.875	3.25
CBSD_GXE_Namulonge_2015a_1791	1092	Namulonge2015A	UG120161	999	0	5	NA	NA
CBSD_GXE_Namulonge_2015a_1801	1093	Namulonge2015A	UG130102	999	0	1	1	1
CBSD_GXE_Namulonge_2015a_1811	1094	Namulonge2015A	UG120079	999	0	2	3.466666667	4.083333333
CBSD_GXE_Namulonge_2015a_1821	1095	Namulonge2015A	UG120194	999	0	3	1	1
CBSD_GXE_Namulonge_2015a_1831	1096	Namulonge2015A	UG120063	999	0	4	1	1
CBSD_GXE_Namulonge_2015a_1841	1097	Namulonge2015A	UG130033	999	0	5	NA	NA
CBSD_GXE_Namulonge_2015a_1851	1098	Namulonge2015A	UG120037	999	0	5	NA	NA
CBSD_GXE_Namulonge_2015a_1861	1099	Namulonge2015A	UG120303	999	0	1	1.533333333	3
CBSD_GXE_Namulonge_2015a_1871	1100	Namulonge2015A	UG130010	999	0	2	NA	NA
CBSD_GXE_Namulonge_2015a_1881	1101	Namulonge2015A	UG120086	999	0	3	1.272727273	2
CBSD_GXE_Namulonge_2015a_1891	1102	Namulonge2015A	UG130098	999	0	4	NA	NA
CBSD_GXE_Namulonge_2015a_1901	1103	Namulonge2015A	UG120172	999	0	5	3.526315789	3.666666667
CBSD_GXE_Namulonge_2015a_1911	1104	Namulonge2015A	UG130008	999	0	5	1.533333333	2.142857143
CBSD_GXE_Namulonge_2015a_1921	1105	Namulonge2015A	UG120251	999	0	1	NA	NA
CBSD_GXE_Namulonge_2015a_1931	1106	Namulonge2015A	UG120160	999	0	2	NA	NA
CBSD_GXE_Namulonge_2015a_1941	1107	Namulonge2015A	UG130078	999	0	3	2.157894737	3.095238095
CBSD_GXE_Namulonge_2015a_1951	1108	Namulonge2015A	UG120072	999	0	4	NA	NA
CBSD_GXE_Namulonge_2015a_1972	1109	Namulonge2015A	UG120182	999	0	6	1	1
CBSD_GXE_Serere_2015a_1	1110	Serere2015A	UG120170	999	0	1	1.449275362	2.107142857
CBSD_GXE_Serere_2015a_11	1111	Serere2015A	UG120170	999	0	2	2.105263158	2.96875
CBSD_GXE_Serere_2015a_30	1112	Serere2015A	UG120133	999	0	3	1.35483871	3.2
CBSD_GXE_Serere_2015a_31	1113	Serere2015A	UG120072	999	0	4	1.02739726	2
CBSD_GXE_Serere_2015a_41	1114	Serere2015A	UG110016	UG110016	1	5	4.648648649	4.75
CBSD_GXE_Serere_2015a_61	1115	Serere2015A	UG120215	999	0	1	5	5
CBSD_GXE_Serere_2015a_71	1116	Serere2015A	UG120202	999	0	2	4.090909091	4.090909091
CBSD_GXE_Serere_2015a_81	1117	Serere2015A	UG120264	999	0	3	2	2.454545455
CBSD_GXE_Serere_2015a_91	1118	Serere2015A	UG110015	UG110015	1	4	2.316666667	3.257142857
CBSD_GXE_Serere_2015a_101	1119	Serere2015A	UG130123	999	0	5	1.166666667	3
CBSD_GXE_Serere_2015a_121	1120	Serere2015A	UG120221	999	0	1	4.285714286	4.484848485
CBSD_GXE_Serere_2015a_131	1121	Serere2015A	UG110016	UG110016	1	2	4.694444444	4.694444444
CBSD_GXE_Serere_2015a_141	1122	Serere2015A	UG120071	999	0	3	1.071428571	2.25
CBSD_GXE_Serere_2015a_151	1123	Serere2015A	UG120286	999	0	4	3.37037037	3.56
CBSD_GXE_Serere_2015a_161	1124	Serere2015A	UG120268	999	0	5	3.2	3.64
CBSD_GXE_Serere_2015a_171	1125	Serere2015A	UG120267	999	0	6	2.125	3.25
CBSD_GXE_Serere_2015a_181	1126	Serere2015A	UG120079	999	0	1	2.523809524	3.909090909
CBSD_GXE_Serere_2015a_191	1127	Serere2015A	UG120161	999	0	2	4.5	4.5
CBSD_GXE_Serere_2015a_201	1128	Serere2015A	UG120001	999	0	3	1	1
CBSD_GXE_Serere_2015a_211	1129	Serere2015A	UG130010	999	0	4	1	1
CBSD_GXE_Serere_2015a_221	1130	Serere2015A	UG130085	999	0	5	1.434782609	4.333333333
CBSD_GXE_Serere_2015a_231	1131	Serere2015A	UG120306	999	0	6	3.8	4.111111111
CBSD_GXE_Serere_2015a_241	1132	Serere2015A	UG110014	UG110014	1	1	NA	NA
CBSD_GXE_Serere_2015a_251	1133	Serere2015A	UG130013	999	0	2	2.125	2.5
CBSD_GXE_Serere_2015a_261	1134	Serere2015A	UG110017	UG110017	1	3	1.125	3
CBSD_GXE_Serere_2015a_271	1135	Serere2015A	UG120227	999	0	4	1.383561644	3.333333333
CBSD_GXE_Serere_2015a_281	1136	Serere2015A	UG120160	999	0	5	1	1
CBSD_GXE_Serere_2015a_291	1137	Serere2015A	UG110014	UG110014	1	6	1.642857143	3.571428571
CBSD_GXE_Serere_2015a_301	1138	Serere2015A	UG120191	999	0	1	1	1
CBSD_GXE_Serere_2015a_311	1139	Serere2015A	UG120136	999	0	2	1	1
CBSD_GXE_Serere_2015a_321	1140	Serere2015A	UG120257	999	0	3	1.866666667	3.166666667
CBSD_GXE_Serere_2015a_331	1141	Serere2015A	UG130007	999	0	4	1.184615385	5
CBSD_GXE_Serere_2015a_341	1142	Serere2015A	UG120064	999	0	5	1.083333333	2
CBSD_GXE_Serere_2015a_351	1143	Serere2015A	UG130078	999	0	6	1.791666667	2.727272727
CBSD_GXE_Serere_2015a_361	1144	Serere2015A	UG120293	999	0	1	NA	NA
CBSD_GXE_Serere_2015a_371	1145	Serere2015A	UG110017	UG110017	1	2	1	1
CBSD_GXE_Serere_2015a_381	1146	Serere2015A	UG130102	999	0	3	1.333333333	2.166666667
CBSD_GXE_Serere_2015a_391	1147	Serere2015A	UG110008	UG110008	1	4	4.181818182	4.5
CBSD_GXE_Serere_2015a_401	1148	Serere2015A	UG120040	999	0	5	1.230769231	2.5
CBSD_GXE_Serere_2015a_411	1149	Serere2015A	UG130003	999	0	6	1.142857143	2
CBSD_GXE_Serere_2015a_421	1150	Serere2015A	UG120089	999	0	1	1.301204819	2.19047619
CBSD_GXE_Serere_2015a_431	1151	Serere2015A	UG130001	999	0	2	1.666666667	2.555555556
CBSD_GXE_Serere_2015a_441	1152	Serere2015A	UG130098	999	0	3	1	1
CBSD_GXE_Serere_2015a_451	1153	Serere2015A	UG120292	999	0	4	4.25	4.714285714
CBSD_GXE_Serere_2015a_471	1154	Serere2015A	UG120174	999	0	6	1.416666667	2.176470588
CBSD_GXE_Serere_2015a_481	1155	Serere2015A	UG130008	999	0	1	1.117647059	2
CBSD_GXE_Serere_2015a_491	1156	Serere2015A	UG120193	999	0	2	1.125	2
CBSD_GXE_Serere_2015a_501	1157	Serere2015A	UG110014	UG110014	1	3	NA	NA
CBSD_GXE_Serere_2015a_511	1158	Serere2015A	UG120133	999	0	4	1.181818182	2
CBSD_GXE_Serere_2015a_521	1159	Serere2015A	UG110030	999	0	5	1.866666667	3.6
CBSD_GXE_Serere_2015a_531	1160	Serere2015A	UG110033	999	0	6	1.076923077	2
CBSD_GXE_Serere_2015a_541	1161	Serere2015A	UG110015	UG110015	1	1	1.671232877	2.814814815
CBSD_GXE_Serere_2015a_551	1162	Serere2015A	UG120146	999	0	2	2.84	3
CBSD_GXE_Serere_2015a_561	1163	Serere2015A	UG130068	999	0	3	1.166666667	2
CBSD_GXE_Serere_2015a_571	1164	Serere2015A	UG120294	999	0	4	1.714285714	3.5
CBSD_GXE_Serere_2015a_581	1165	Serere2015A	UG120187	999	0	5	1.25	2.666666667
CBSD_GXE_Serere_2015a_591	1166	Serere2015A	UG130097	999	0	6	4.285714286	4.285714286
CBSD_GXE_Serere_2015a_601	1167	Serere2015A	UG110032	999	0	1	NA	NA
CBSD_GXE_Serere_2015a_611	1168	Serere2015A	UG130016	999	0	2	1.14	4.5
CBSD_GXE_Serere_2015a_621	1169	Serere2015A	UG120247	999	0	3	1.5625	2.5
CBSD_GXE_Serere_2015a_631	1170	Serere2015A	UG110017	UG110017	1	4	1.139534884	2.5
CBSD_GXE_Serere_2015a_641	1171	Serere2015A	UG110015	UG110015	1	5	2.52	3
CBSD_GXE_Serere_2015a_651	1172	Serere2015A	UG110016	UG110016	1	6	4.645833333	4.723404255
CBSD_GXE_Serere_2015a_661	1173	Serere2015A	UG120198	999	0	1	1.08	2
CBSD_GXE_Serere_2015a_671	1174	Serere2015A	UG120221	999	0	2	3.5625	3.928571429
CBSD_GXE_Serere_2015a_681	1175	Serere2015A	UG130066	999	0	3	NA	NA
CBSD_GXE_Serere_2015a_691	1176	Serere2015A	UG120092	999	0	4	1	1
CBSD_GXE_Serere_2015a_701	1177	Serere2015A	UG120291	999	0	5	3.333333333	3.333333333
CBSD_GXE_Serere_2015a_711	1178	Serere2015A	UG130029	999	0	6	NA	NA
CBSD_GXE_Serere_2015a_721	1179	Serere2015A	UG120252	999	0	1	2.063492063	3.310344828
CBSD_GXE_Serere_2015a_731	1180	Serere2015A	UG110014	UG110014	1	2	1	1
CBSD_GXE_Serere_2015a_741	1181	Serere2015A	UG120251	999	0	3	3.414634146	3.911764706
CBSD_GXE_Serere_2015a_751	1182	Serere2015A	UG130014	999	0	4	1	1
CBSD_GXE_Serere_2015a_761	1183	Serere2015A	UG120293	999	0	5	NA	NA
CBSD_GXE_Serere_2015a_771	1184	Serere2015A	UG120137	999	0	6	1.79245283	2.235294118
CBSD_GXE_Serere_2015a_781	1185	Serere2015A	UG110008	UG110008	1	1	4.333333333	4.506493506
CBSD_GXE_Serere_2015a_791	1186	Serere2015A	UG110023	999	0	2	1.117647059	3
CBSD_GXE_Serere_2015a_801	1187	Serere2015A	UG120210	999	0	3	1.285714286	2
CBSD_GXE_Serere_2015a_811	1188	Serere2015A	UG130057	999	0	4	1.642857143	3.25
CBSD_GXE_Serere_2015a_821	1189	Serere2015A	UG120124	999	0	5	1.045454545	2
CBSD_GXE_Serere_2015a_831	1190	Serere2015A	UG120022	999	0	6	1.070175439	2
CBSD_GXE_Serere_2015a_841	1191	Serere2015A	UG120106	999	0	1	1.064935065	2
CBSD_GXE_Serere_2015a_851	1192	Serere2015A	UG130097	999	0	2	3.25	3.25
CBSD_GXE_Serere_2015a_861	1193	Serere2015A	UG110015	UG110015	1	3	2.631578947	3.02173913
CBSD_GXE_Serere_2015a_871	1194	Serere2015A	UG130033	999	0	4	1	1
CBSD_GXE_Serere_2015a_881	1195	Serere2015A	UG130075	999	0	5	1.692307692	3
CBSD_GXE_Serere_2015a_891	1196	Serere2015A	UG120295	999	0	6	NA	NA
CBSD_GXE_Serere_2015a_901	1197	Serere2015A	UG130006	999	0	1	1	1
CBSD_GXE_Serere_2015a_911	1198	Serere2015A	UG120048	999	0	2	1.071428571	2
CBSD_GXE_Serere_2015a_921	1199	Serere2015A	UG120162	999	0	3	4.5625	4.5625
CBSD_GXE_Serere_2015a_931	1200	Serere2015A	UG130029	999	0	4	1.545454545	2.5
CBSD_GXE_Serere_2015a_941	1201	Serere2015A	UG110008	UG110008	1	5	4.928571429	4.928571429
CBSD_GXE_Serere_2015a_951	1202	Serere2015A	UG120135	999	0	6	1.272727273	2.5
CBSD_GXE_Serere_2015a_961	1203	Serere2015A	UG120004	999	0	1	1.489361702	3.090909091
CBSD_GXE_Serere_2015a_971	1204	Serere2015A	UG120180	999	0	2	1	1
CBSD_GXE_Serere_2015a_981	1205	Serere2015A	UG120132	999	0	3	1.671875	2.592592593
CBSD_GXE_Serere_2015a_991	1206	Serere2015A	UG110014	UG110014	1	4	4.5	4.5
CBSD_GXE_Serere_2015a_1001	1207	Serere2015A	UG130038	999	0	5	NA	NA
CBSD_GXE_Serere_2015a_1011	1208	Serere2015A	UG110008	UG110008	1	6	4.125	4.125
CBSD_GXE_Serere_2015a_1021	1209	Serere2015A	UG120201	999	0	1	3.24	3.333333333
CBSD_GXE_Serere_2015a_1031	1210	Serere2015A	UG110008	UG110008	1	2	4.055555556	4.333333333
CBSD_GXE_Serere_2015a_1041	1211	Serere2015A	UG120017	999	0	3	2.25	3.5
CBSD_GXE_Serere_2015a_1051	1212	Serere2015A	UG120110	999	0	4	1.882352941	2.5
CBSD_GXE_Serere_2015a_1061	1213	Serere2015A	UG120296	999	0	5	2.571428571	3.2
CBSD_GXE_Serere_2015a_1071	1214	Serere2015A	UG110037	999	0	6	1.277777778	2.25
CBSD_GXE_Serere_2015a_1081	1215	Serere2015A	UG110017	UG110017	1	1	1.197802198	2.636363636
CBSD_GXE_Serere_2015a_1091	1216	Serere2015A	UG130089	999	0	2	1.034482759	2
CBSD_GXE_Serere_2015a_1101	1217	Serere2015A	UG120199	999	0	3	1.333333333	2
CBSD_GXE_Serere_2015a_1111	1218	Serere2015A	UG120135	999	0	4	NA	NA
CBSD_GXE_Serere_2015a_1121	1219	Serere2015A	UG130018	999	0	5	1.382978723	2.2
CBSD_GXE_Serere_2015a_1131	1220	Serere2015A	UG120095	999	0	6	1.321428571	2.125
CBSD_GXE_Serere_2015a_1141	1221	Serere2015A	UG110022	999	0	1	1	1
CBSD_GXE_Serere_2015a_1151	1222	Serere2015A	UG120183	999	0	2	1.066666667	2
CBSD_GXE_Serere_2015a_1161	1223	Serere2015A	UG110016	UG110016	1	3	4.913043478	4.913043478
CBSD_GXE_Serere_2015a_1171	1224	Serere2015A	UG120154	999	0	4	2.157894737	2.466666667
CBSD_GXE_Serere_2015a_1181	1225	Serere2015A	UG120046	999	0	5	1.142857143	2
CBSD_GXE_Serere_2015a_1191	1226	Serere2015A	UG110017	UG110017	1	6	1.454545455	2.19047619
CBSD_GXE_Serere_2015a_1201	1227	Serere2015A	UG120212	999	0	1	4.642857143	4.642857143
CBSD_GXE_Serere_2015a_1211	1228	Serere2015A	UG120201	999	0	2	4.5	4.5
CBSD_GXE_Serere_2015a_1221	1229	Serere2015A	UG130121	999	0	3	1	1
CBSD_GXE_Serere_2015a_1231	1230	Serere2015A	UG120220	999	0	4	NA	NA
CBSD_GXE_Serere_2015a_1241	1231	Serere2015A	UG120031	999	0	5	1	1
CBSD_GXE_Serere_2015a_1251	1232	Serere2015A	UG130002	999	0	6	1.3	2.5
CBSD_GXE_Serere_2015a_1261	1233	Serere2015A	UG120063	999	0	1	1	1
CBSD_GXE_Serere_2015a_1271	1234	Serere2015A	UG110015	UG110015	1	2	1.772727273	2.545454545
CBSD_GXE_Serere_2015a_1281	1235	Serere2015A	UG130083	999	0	3	1	1
CBSD_GXE_Serere_2015a_1291	1236	Serere2015A	UG120050	999	0	4	3.766666667	4.458333333
CBSD_GXE_Serere_2015a_1301	1237	Serere2015A	UG110017	UG110017	1	5	1.1	3
CBSD_GXE_Serere_2015a_1311	1238	Serere2015A	UG130038	999	0	6	2	2.833333333
CBSD_GXE_Serere_2015a_1321	1239	Serere2015A	UG120113	999	0	1	1.535714286	2.666666667
CBSD_GXE_Serere_2015a_1331	1240	Serere2015A	UG120109	999	0	2	1.444444444	2.6
CBSD_GXE_Serere_2015a_1341	1241	Serere2015A	UG110008	UG110008	1	3	4.333333333	4.333333333
CBSD_GXE_Serere_2015a_1351	1242	Serere2015A	UG130068	999	0	4	2	3.333333333
CBSD_GXE_Serere_2015a_1361	1243	Serere2015A	UG120022	999	0	5	1.071428571	2
CBSD_GXE_Serere_2015a_1371	1244	Serere2015A	UG120126	999	0	6	NA	NA
CBSD_GXE_Serere_2015a_1381	1245	Serere2015A	UG120189	999	0	1	1.351351351	3.6
CBSD_GXE_Serere_2015a_1391	1246	Serere2015A	UG130075	999	0	2	NA	NA
CBSD_GXE_Serere_2015a_1401	1247	Serere2015A	UG120156	999	0	3	1	1
CBSD_GXE_Serere_2015a_1411	1248	Serere2015A	UG110016	UG110016	1	4	4.0625	4.5
CBSD_GXE_Serere_2015a_1421	1249	Serere2015A	UG120086	999	0	5	1.4	3
CBSD_GXE_Serere_2015a_1431	1250	Serere2015A	UG110015	UG110015	1	6	NA	NA
CBSD_GXE_Serere_2015a_1441	1251	Serere2015A	UG130115	999	0	1	1	1
CBSD_GXE_Serere_2015a_1451	1252	Serere2015A	UG120127	999	0	2	NA	NA
CBSD_GXE_Serere_2015a_1461	1253	Serere2015A	UG130004	999	0	3	1	1
CBSD_GXE_Serere_2015a_1471	1254	Serere2015A	UG130008	999	0	4	1.391304348	2.058823529
CBSD_GXE_Serere_2015a_1481	1255	Serere2015A	UG120190	999	0	5	1	1
CBSD_GXE_Serere_2015a_1491	1256	Serere2015A	UG120287	999	0	6	NA	NA
CBSD_GXE_Serere_2015a_1501	1257	Serere2015A	UG110016	UG110016	1	1	3	4.365853659
CBSD_GXE_Serere_2015a_1511	1258	Serere2015A	UG120178	999	0	2	NA	NA
CBSD_GXE_Serere_2015a_1521	1259	Serere2015A	UG120099	999	0	3	1.428571429	2.5
CBSD_GXE_Serere_2015a_1531	1260	Serere2015A	UG120024	999	0	4	1	1
CBSD_GXE_Serere_2015a_1541	1261	Serere2015A	UG110014	UG110014	1	5	3.5	4.214285714
GXE_Arua_15B_1	1264	Arua2015B	UG130048	999	0	1	5	5
GXE_Arua_15B_2	1265	Arua2015B	UG110032	999	0	2	NA	NA
GXE_Arua_15B_3	1266	Arua2015B	UG110014	UG110014	1	3	NA	NA
GXE_Arua_15B_4	1267	Arua2015B	UG120086	999	0	4	1.25	2
GXE_Arua_15B_5	1268	Arua2015B	UG130123	999	0	5	1	1
GXE_Arua_15B_6	1269	Arua2015B	UG110016	UG110016	1	1	3.428571429	3.833333333
GXE_Arua_15B_7	1270	Arua2015B	UG120126	999	0	2	1	1
GXE_Arua_15B_8	1271	Arua2015B	UG130084	999	0	3	1.052631579	2
GXE_Arua_15B_9	1272	Arua2015B	UG110017	UG110017	1	4	2	3.105263158
GXE_Arua_15B_10	1273	Arua2015B	UG110031	999	0	5	1	1
GXE_Arua_15B_11	1274	Arua2015B	UG120221	999	0	1	2.904761905	3.5
GXE_Arua_15B_12	1275	Arua2015B	UG110024	999	0	2	1	1
GXE_Arua_15B_13	1276	Arua2015B	UG120046	999	0	3	1	1
GXE_Arua_15B_14	1277	Arua2015B	UG120040	999	0	4	2	2.857142857
GXE_Arua_15B_15	1278	Arua2015B	UG120050	999	0	5	1.176470588	2
GXE_Arua_15B_17	1279	Arua2015B	UG110015	UG110015	1	2	1.5	2.5
GXE_Arua_15B_18	1280	Arua2015B	UG120286	999	0	3	3.8	4.5
GXE_Arua_15B_19	1281	Arua2015B	UG120137	999	0	4	2.076923077	2.75
GXE_Arua_15B_20	1282	Arua2015B	UG110008	UG110008	1	5	4.272727273	4.272727273
GXE_Arua_15B_21	1283	Arua2015B	UG130078	999	0	1	2.285714286	2.8
GXE_Arua_15B_22	1284	Arua2015B	UG120215	999	0	2	5	5
GXE_Arua_15B_23	1285	Arua2015B	UG120216	999	0	3	2	3.142857143
GXE_Arua_15B_24	1286	Arua2015B	UG120295	999	0	4	3.96	4.363636364
GXE_Arua_15B_25	1287	Arua2015B	UG130123	999	0	5	1	1
GXE_Arua_15B_26	1288	Arua2015B	UG130097	999	0	1	2.8125	3.230769231
GXE_Arua_15B_27	1289	Arua2015B	UG130002	999	0	2	1	1
GXE_Arua_15B_28	1290	Arua2015B	UG120221	999	0	3	2.172413793	3
GXE_Arua_15B_29	1291	Arua2015B	UG120024	999	0	4	1	1
GXE_Arua_15B_30	1292	Arua2015B	UG120092	999	0	5	1.153846154	2
GXE_Arua_15B_31	1293	Arua2015B	UG120251	999	0	1	2.285714286	4
GXE_Arua_15B_32	1294	Arua2015B	UG120072	999	0	2	1.076923077	2
GXE_Arua_15B_33	1295	Arua2015B	UG120006	999	0	3	1.210526316	3
GXE_Arua_15B_34	1296	Arua2015B	UG120099	999	0	4	1	1
GXE_Arua_15B_35	1297	Arua2015B	UG120135	999	0	5	1.6875	3
GXE_Arua_15B_36	1298	Arua2015B	UG110014	UG110014	1	1	1	1
GXE_Arua_15B_37	1299	Arua2015B	UG120004	999	0	2	2	3.5
GXE_Arua_15B_38	1300	Arua2015B	UG130083	999	0	3	3.392857143	3.68
GXE_Arua_15B_39	1301	Arua2015B	UG130056	999	0	4	1	1
GXE_Arua_15B_40	1302	Arua2015B	UG110008	UG110008	1	5	4.083333333	4.363636364
GXE_Arua_15B_41	1303	Arua2015B	UG120036	999	0	1	1	1
GXE_Arua_15B_42	1304	Arua2015B	UG110014	UG110014	1	2	1.714285714	2.666666667
GXE_Arua_15B_43	1305	Arua2015B	UG120030	999	0	3	4.8	4.8
GXE_Arua_15B_44	1306	Arua2015B	UG130038	999	0	4	NA	NA
GXE_Arua_15B_45	1307	Arua2015B	UG120109	999	0	5	1.833333333	2.5625
GXE_Arua_15B_46	1308	Arua2015B	UG120124	999	0	1	1.111111111	2
GXE_Arua_15B_47	1309	Arua2015B	UG120210	999	0	2	1.4	2
GXE_Arua_15B_48	1310	Arua2015B	UG110008	UG110008	1	3	4.333333333	4.333333333
GXE_Arua_15B_49	1311	Arua2015B	UG110016	UG110016	1	4	4.263157895	4.444444444
GXE_Arua_15B_50	1312	Arua2015B	UG110016	UG110016	1	5	4.333333333	4.333333333
GXE_Arua_15B_51	1313	Arua2015B	UG120110	999	0	1	1.333333333	3
GXE_Arua_15B_52	1314	Arua2015B	UG130181	999	0	2	1.428571429	2.125
GXE_Arua_15B_53	1315	Arua2015B	UG130016	999	0	3	1	1
GXE_Arua_15B_54	1316	Arua2015B	UG120131	999	0	4	1.714285714	2.666666667
GXE_Arua_15B_55	1317	Arua2015B	UG120160	999	0	5	1.411764706	2.4
GXE_Arua_15B_56	1318	Arua2015B	UG120194	999	0	1	NA	NA
GXE_Arua_15B_57	1319	Arua2015B	UG120018	999	0	2	1	1
GXE_Arua_15B_58	1320	Arua2015B	UG130001	999	0	3	2.157894737	3.2
GXE_Arua_15B_59	1321	Arua2015B	UG120267	999	0	4	3.633333333	3.925925926
GXE_Arua_15B_60	1322	Arua2015B	UG120183	999	0	5	1	1
GXE_Arua_15B_61	1323	Arua2015B	UG110008	UG110008	1	1	4.777777778	4.777777778
GXE_Arua_15B_62	1324	Arua2015B	UG120187	999	0	2	1	1
GXE_Arua_15B_63	1325	Arua2015B	UG120189	999	0	3	1	1
GXE_Arua_15B_64	1326	Arua2015B	UG120160	999	0	4	1.2	2
GXE_Arua_15B_65	1327	Arua2015B	UG130014	999	0	5	1	1
GXE_Arua_15B_66	1328	Arua2015B	UG120057	999	0	1	3.571428571	3.571428571
GXE_Arua_15B_67	1329	Arua2015B	UG110016	UG110016	1	2	4.875	4.875
GXE_Arua_15B_68	1330	Arua2015B	UG120170	999	0	3	2.285714286	2.8
GXE_Arua_15B_69	1331	Arua2015B	UG120257	999	0	4	2	2.333333333
GXE_Arua_15B_70	1332	Arua2015B	UG130030	999	0	5	1.166666667	2
GXE_Arua_15B_71	1333	Arua2015B	UG120288	999	0	1	3.5	3.5
GXE_Arua_15B_72	1334	Arua2015B	UG120064	999	0	2	1	1
GXE_Arua_15B_73	1335	Arua2015B	UG120174	999	0	3	1.076923077	3
GXE_Arua_15B_74	1336	Arua2015B	UG110008	UG110008	1	4	3.875	3.875
GXE_Arua_15B_75	1337	Arua2015B	UG120115	999	0	5	1	1
GXE_Arua_15B_76	1338	Arua2015B	UG120271	999	0	1	2.785714286	2.923076923
GXE_Arua_15B_77	1339	Arua2015B	UG130102	999	0	2	1	1
GXE_Arua_15B_78	1340	Arua2015B	UG110015	UG110015	1	3	4	4
GXE_Arua_15B_79	1341	Arua2015B	UG120226	999	0	4	NA	NA
GXE_Arua_15B_80	1342	Arua2015B	UG120292	999	0	5	5	5
GXE_Arua_15B_81	1343	Arua2015B	UG120079	999	0	1	4.678571429	4.678571429
GXE_Arua_15B_82	1344	Arua2015B	UG120037	999	0	2	1	1
GXE_Arua_15B_83	1345	Arua2015B	UG120095	999	0	3	1	1
GXE_Arua_15B_84	1346	Arua2015B	UG130008	999	0	4	1.0625	2
GXE_Arua_15B_85	1347	Arua2015B	UG130085	999	0	5	1	NA
GXE_Arua_15B_86	1348	Arua2015B	UG110015	UG110015	1	1	2.636363636	2.636363636
GXE_Arua_15B_87	1349	Arua2015B	UG120190	999	0	2	1	1
GXE_Arua_15B_88	1350	Arua2015B	UG130107	999	0	3	1.060606061	2
GXE_Arua_15B_89	1351	Arua2015B	UG120001	999	0	4	1	1
GXE_Arua_15B_90	1352	Arua2015B	UG110017	UG110017	1	5	1	1
GXE_Arua_15B_91	1353	Arua2015B	UG120127	999	0	1	1.166666667	5
GXE_Arua_15B_92	1354	Arua2015B	UG120032	999	0	2	NA	NA
GXE_Arua_15B_93	1355	Arua2015B	UG120136	999	0	3	1	1
GXE_Arua_15B_94	1356	Arua2015B	UG110023	999	0	4	1	1
GXE_Arua_15B_95	1357	Arua2015B	UG120293	999	0	5	1	1
GXE_Arua_15B_96	1358	Arua2015B	UG129287	999	0	1	3.636363636	4.222222222
GXE_Arua_15B_97	1359	Arua2015B	UG110017	UG110017	1	2	1	1
GXE_Arua_15B_98	1360	Arua2015B	UG120040	999	0	3	1.75	4
GXE_Arua_15B_99	1361	Arua2015B	UG120172	999	0	4	1.857142857	3
GXE_Arua_15B_100	1362	Arua2015B	UG120071	999	0	5	1	1
GXE_Arua_15B_101	1363	Arua2015B	UG130039	999	0	1	NA	NA
GXE_Arua_15B_102	1364	Arua2015B	UG110019	999	0	2	1	1
GXE_Arua_15B_103	1365	Arua2015B	UG110016	UG110016	1	3	4.928571429	4.928571429
GXE_Arua_15B_104	1366	Arua2015B	UG120022	999	0	4	1	1
GXE_Arua_15B_105	1367	Arua2015B	UG110025	999	0	5	4.875	4.875
GXE_Arua_15B_106	1368	Arua2015B	UG130006	999	0	1	1	1
GXE_Arua_15B_107	1369	Arua2015B	UG120127	999	0	2	1	1
GXE_Arua_15B_108	1370	Arua2015B	UG120212	999	0	3	4.777777778	4.777777778
GXE_Arua_15B_109	1371	Arua2015B	UG110014	UG110014	1	4	1	1
GXE_Arua_15B_110	1372	Arua2015B	UG120193	999	0	5	1.172413793	2.666666667
GXE_Arua_15B_111	1373	Arua2015B	UG120132	999	0	1	1.571428571	2.5
GXE_Arua_15B_112	1374	Arua2015B	UG130082	999	0	2	1.066666667	2
GXE_Arua_15B_113	1375	Arua2015B	UG120213	999	0	3	1.666666667	3
GXE_Arua_15B_114	1376	Arua2015B	UG120089	999	0	4	1.428571429	2.666666667
GXE_Arua_15B_115	1377	Arua2015B	UG120136	999	0	5	1.047619048	2
GXE_Arua_15B_116	1378	Arua2015B	UG110030	999	0	1	1.066666667	2
GXE_Arua_15B_117	1379	Arua2015B	UG110008	UG110008	1	2	5	5
GXE_Arua_15B_118	1380	Arua2015B	UG120154	999	0	3	3.277777778	3.411764706
GXE_Arua_15B_119	1381	Arua2015B	UG120162	999	0	4	1.444444444	5
GXE_Arua_15B_120	1382	Arua2015B	UG110015	UG110015	1	5	1.277777778	2
GXE_Arua_15B_121	1383	Arua2015B	UG110028	999	0	1	1.083333333	2
GXE_Arua_15B_122	1384	Arua2015B	UG130048	999	0	2	1.5	2
GXE_Arua_15B_123	1385	Arua2015B	UG110029	999	0	3	1	1
GXE_Arua_15B_124	1386	Arua2015B	UG120237	999	0	4	2.5	3
GXE_Arua_15B_125	1387	Arua2015B	UG110014	UG110014	1	5	NA	NA
GXE_Arua_15B_126	1388	Arua2015B	UG110017	UG110017	1	1	1	1
GXE_Arua_15B_127	1389	Arua2015B	UG120133	999	0	2	1	1
GXE_Arua_15B_128	1390	Arua2015B	UG120063	999	0	3	1.066666667	2
GXE_Arua_15B_129	1391	Arua2015B	UG130022	999	0	4	1.033333333	2
GXE_Arua_15B_130	1392	Arua2015B	UG120242	999	0	5	1.458333333	2.375
GXE_Arua_15B_131	1393	Arua2015B	UG120304	999	0	1	2.428571429	3.857142857
GXE_Arua_15B_132	1394	Arua2015B	UG120291	999	0	2	1.037037037	2
GXE_Arua_15B_133	1395	Arua2015B	UG110017	UG110017	1	3	1	1
GXE_Arua_15B_134	1396	Arua2015B	UG120268	999	0	4	3.454545455	3.842105263
GXE_Arua_15B_135	1397	Arua2015B	UG110016	UG110016	1	5	4.4	4.4
GXE_Arua_15B_136	1398	Arua2015B	UG130010	999	0	1	1.076923077	3
GXE_Arua_15B_137	1399	Arua2015B	UG120180	999	0	2	1	1
GXE_Arua_15B_138	1400	Arua2015B	UG120161	999	0	3	4.142857143	4.142857143
GXE_Arua_15B_139	1401	Arua2015B	UG110015	UG110015	1	4	1.25	2.5
GXE_Arua_15B_140	1402	Arua2015B	UG110014	UG110014	1	5	1.875	3
GXE_Lira_15B_1	1403	Lira2015B	UG110008	UG110008	1	1	3.564102564	3.857142857
GXE_Lira_15B_2	1404	Lira2015B	UG120040	999	0	2	1	1
GXE_Lira_15B_3	1405	Lira2015B	UG130078	999	0	3	2.37037037	4.083333333
GXE_Lira_15B_4	1406	Lira2015B	UG110014	UG110014	1	4	1	1
GXE_Lira_15B_5	1407	Lira2015B	UG120095	999	0	5	1	1
GXE_Lira_15B_6	1408	Lira2015B	UG120212	999	0	1	NA	NA
GXE_Lira_15B_7	1409	Lira2015B	UG120137	999	0	2	2	3.1
GXE_Lira_15B_8	1410	Lira2015B	UG110030	999	0	3	1.352941176	2.5
GXE_Lira_15B_9	1411	Lira2015B	UG120079	999	0	4	3.545454545	4.111111111
GXE_Lira_15B_10	1412	Lira2015B	UG120190	999	0	5	1	1
GXE_Lira_15B_11	1413	Lira2015B	UG120040	999	0	1	1	1
GXE_Lira_15B_12	1414	Lira2015B	UG110015	UG110015	1	2	1	1
GXE_Lira_15B_13	1415	Lira2015B	UG110016	UG110016	1	3	4.461538462	4.461538462
GXE_Lira_15B_14	1416	Lira2015B	UG130048	999	0	4	1.153846154	3
GXE_Lira_15B_15	1417	Lira2015B	UG110014	UG110014	1	5	1	1
GXE_Lira_15B_16	1418	Lira2015B	UG120292	999	0	1	3.384615385	3.695652174
GXE_Lira_15B_17	1419	Lira2015B	UG130002	999	0	2	1	1
GXE_Lira_15B_18	1420	Lira2015B	UG120115	999	0	3	2.363636364	3.5
GXE_Lira_15B_19	1421	Lira2015B	UG120050	999	0	4	1	1
GXE_Lira_15B_20	1422	Lira2015B	UG120187	999	0	5	NA	NA
GXE_Lira_15B_21	1423	Lira2015B	UG120210	999	0	1	2	3
GXE_Lira_15B_22	1424	Lira2015B	UG120099	999	0	2	1	1
GXE_Lira_15B_23	1425	Lira2015B	UG120110	999	0	3	1.75	2.5
GXE_Lira_15B_24	1426	Lira2015B	UG130057	999	0	4	2.181818182	2.857142857
GXE_Lira_15B_25	1427	Lira2015B	UG110031	999	0	5	1.4	3
GXE_Lira_15B_26	1428	Lira2015B	UG130056	999	0	1	1	1
GXE_Lira_15B_28	1429	Lira2015B	UG110008	UG110008	1	3	3.916666667	3.916666667
GXE_Lira_15B_29	1430	Lira2015B	UG120216	999	0	4	1.375	2.714285714
GXE_Lira_15B_30	1431	Lira2015B	UG120183	999	0	5	1	1
GXE_Lira_15B_31	1432	Lira2015B	UG110016	UG110016	1	1	4.4375	4.666666667
GXE_Lira_15B_32	1433	Lira2015B	UG110017	UG110017	1	2	1.260869565	3
GXE_Lira_15B_33	1434	Lira2015B	UG110019	999	0	3	1.75	4
GXE_Lira_15B_34	1435	Lira2015B	UG110015	UG110015	1	4	1.863636364	3.375
GXE_Lira_15B_35	1436	Lira2015B	UG130085	999	0	5	1	1
GXE_Lira_15B_36	1437	Lira2015B	UG120160	999	0	1	2.333333333	2.333333333
GXE_Lira_15B_37	1438	Lira2015B	UG120287	999	0	2	1	1
GXE_Lira_15B_38	1439	Lira2015B	UG120293	999	0	3	1.307692308	5
GXE_Lira_15B_39	1440	Lira2015B	UG130082	999	0	4	1	1
GXE_Lira_15B_40	1441	Lira2015B	UG110017	UG110017	1	5	1	1
GXE_Lira_15B_41	1442	Lira2015B	UG120257	999	0	1	1.375	3
GXE_Lira_15B_42	1443	Lira2015B	UG120288	999	0	2	4.5	4.5
GXE_Lira_15B_43	1444	Lira2015B	UG120037	999	0	3	4	4
GXE_Lira_15B_44	1445	Lira2015B	UG120295	999	0	4	3.4	3.666666667
GXE_Lira_15B_45	1446	Lira2015B	UG130022	999	0	5	1	1
GXE_Lira_15B_46	1447	Lira2015B	UG120126	999	0	1	1.434782609	3.5
GXE_Lira_15B_47	1448	Lira2015B	UG120170	999	0	2	1.785714286	3.2
GXE_Lira_15B_48	1449	Lira2015B	UG120036	999	0	3	3.368421053	3.5
GXE_Lira_15B_49	1450	Lira2015B	UG120160	999	0	4	1.48	2.714285714
GXE_Lira_15B_50	1451	Lira2015B	UG130038	999	0	5	NA	NA
GXE_Lira_15B_51	1452	Lira2015B	UG120063	999	0	1	1.363636364	2.333333333
GXE_Lira_15B_52	1453	Lira2015B	UG120071	999	0	2	1.176470588	2.5
GXE_Lira_15B_53	1454	Lira2015B	UG110015	UG110015	1	3	NA	NA
GXE_Lira_15B_54	1455	Lira2015B	UG110017	UG110017	1	4	1	1
GXE_Lira_15B_55	1456	Lira2015B	UG120131	999	0	5	NA	NA
GXE_Lira_15B_56	1457	Lira2015B	UG120247	999	0	1	2.84375	3.185185185
GXE_Lira_15B_57	1458	Lira2015B	UG120136	999	0	2	1	1
GXE_Lira_15B_58	1459	Lira2015B	UG130123	999	0	3	2	3
GXE_Lira_15B_59	1460	Lira2015B	UG120267	999	0	4	1.6875	3.2
GXE_Lira_15B_60	1461	Lira2015B	UG130123	999	0	5	1	1
GXE_Lira_15B_61	1462	Lira2015B	UG120030	999	0	1	3.142857143	4
GXE_Lira_15B_62	1463	Lira2015B	UG110008	UG110008	1	2	4.75	4.75
GXE_Lira_15B_63	1464	Lira2015B	UG120213	999	0	3	3.153846154	3.545454545
GXE_Lira_15B_64	1465	Lira2015B	UG120221	999	0	4	3.714285714	4.8
GXE_Lira_15B_65	1466	Lira2015B	UG120304	999	0	5	1	1
GXE_Lira_15B_66	1467	Lira2015B	UG110014	UG110014	1	1	3.25	4
GXE_Lira_15B_67	1468	Lira2015B	UG130001	999	0	2	1.133333333	2
GXE_Lira_15B_68	1469	Lira2015B	UG120217	999	0	3	1	1
GXE_Lira_15B_69	1470	Lira2015B	UG120286	999	0	4	2.7	3.833333333
GXE_Lira_15B_70	1471	Lira2015B	UG110008	UG110008	1	5	4	4
GXE_Lira_15B_71	1472	Lira2015B	UG120133	999	0	1	5	5
GXE_Lira_15B_72	1473	Lira2015B	UG130016	999	0	2	1.392857143	2.833333333
GXE_Lira_15B_73	1474	Lira2015B	UG120172	999	0	3	1.428571429	2.125
GXE_Lira_15B_74	1475	Lira2015B	UG120154	999	0	4	3.75	3.933333333
GXE_Lira_15B_75	1476	Lira2015B	UG120237	999	0	5	2.5	2.5
GXE_Lira_15B_76	1477	Lira2015B	UG120064	999	0	1	1.058823529	2
GXE_Lira_15B_77	1478	Lira2015B	UG110023	999	0	2	1.0625	2
GXE_Lira_15B_78	1479	Lira2015B	UG120180	999	0	3	1.090909091	2
GXE_Lira_15B_79	1480	Lira2015B	UG120174	999	0	4	1.170731707	2.75
GXE_Lira_15B_80	1481	Lira2015B	UG110028	999	0	5	1.05	2
GXE_Lira_15B_81	1482	Lira2015B	UG130102	999	0	1	1.333333333	3
GXE_Lira_15B_82	1483	Lira2015B	UG120086	999	0	2	1.133333333	2
GXE_Lira_15B_83	1484	Lira2015B	UG120006	999	0	3	1.518518519	2.166666667
GXE_Lira_15B_84	1485	Lira2015B	UG110016	UG110016	1	4	3.75	4.142857143
GXE_Lira_15B_85	1486	Lira2015B	UG130084	999	0	5	1.571428571	2.333333333
GXE_Lira_15B_86	1487	Lira2015B	UG130083	999	0	1	2.230769231	2.6
GXE_Lira_15B_87	1488	Lira2015B	UG120004	999	0	2	2.375	2.692307692
GXE_Lira_15B_88	1489	Lira2015B	UG120226	999	0	3	NA	NA
GXE_Lira_15B_89	1490	Lira2015B	UG130018	999	0	4	1.105263158	2
GXE_Lira_15B_90	1491	Lira2015B	UG120136	999	0	5	1	1
GXE_Lira_15B_91	1492	Lira2015B	UG110032	999	0	1	3.583333333	4.444444444
GXE_Lira_15B_92	1493	Lira2015B	UG110024	999	0	2	1	1
GXE_Lira_15B_93	1494	Lira2015B	UG120046	999	0	3	NA	NA
GXE_Lira_15B_94	1495	Lira2015B	UG120189	999	0	4	1	1
GXE_Lira_15B_95	1496	Lira2015B	UG120161	999	0	5	2.8	2.894736842
GXE_Lira_15B_96	1497	Lira2015B	UG110015	UG110015	1	1	1	1
GXE_Lira_15B_97	1498	Lira2015B	UG110014	UG110014	1	2	1.2	2
GXE_Lira_15B_98	1499	Lira2015B	UG110014	UG110014	1	3	3	3
GXE_Lira_15B_99	1500	Lira2015B	UG120268	999	0	4	1.818181818	2.8
GXE_Lira_15B_100	1501	Lira2015B	UG130048	999	0	5	NA	NA
GXE_Lira_15B_101	1502	Lira2015B	UG130006	999	0	1	1.133333333	2
GXE_Lira_15B_102	1503	Lira2015B	UG120022	999	0	2	1	1
GXE_Lira_15B_103	1504	Lira2015B	UG130107	999	0	3	1	1
GXE_Lira_15B_104	1505	Lira2015B	UG120193	999	0	4	1	1
GXE_Lira_15B_105	1506	Lira2015B	UG110015	UG110015	1	5	1	1
GXE_Lira_15B_106	1507	Lira2015B	UG120124	999	0	1	1	1
GXE_Lira_15B_107	1508	Lira2015B	UG130039	999	0	2	NA	NA
GXE_Lira_15B_108	1509	Lira2015B	UG120089	999	0	3	NA	NA
GXE_Lira_15B_109	1510	Lira2015B	UG120092	999	0	4	1	1
GXE_Lira_15B_110	1511	Lira2015B	UG120291	999	0	5	3.8	3.8
GXE_Lira_15B_111	1512	Lira2015B	UG120178	999	0	1	1	1
GXE_Lira_15B_112	1513	Lira2015B	UG120109	999	0	2	1	1
GXE_Lira_15B_113	1514	Lira2015B	UG120162	999	0	3	1	1
GXE_Lira_15B_114	1515	Lira2015B	UG110008	UG110008	1	4	2.428571429	3
GXE_Lira_15B_115	1516	Lira2015B	UG110029	999	0	5	1	1
GXE_Lira_15B_116	1517	Lira2015B	UG120181	999	0	1	1	1
GXE_Lira_15B_117	1518	Lira2015B	UG120024	999	0	2	1	1
GXE_Lira_15B_118	1519	Lira2015B	UG120271	999	0	3	1.125	2
GXE_Lira_15B_119	1520	Lira2015B	UG130008	999	0	4	1.153846154	2
GXE_Lira_15B_120	1521	Lira2015B	UG120072	999	0	5	1.111111111	2
GXE_Lira_15B_121	1522	Lira2015B	UG120251	999	0	1	2.217391304	2.473684211
GXE_Lira_15B_122	1523	Lira2015B	UG120215	999	0	2	5	5
GXE_Lira_15B_123	1524	Lira2015B	UG130010	999	0	3	1.033333333	2
GXE_Lira_15B_124	1525	Lira2015B	UG120135	999	0	4	1.185185185	3.5
GXE_Lira_15B_125	1526	Lira2015B	UG120001	999	0	5	2.173913043	2.928571429
GXE_Lira_15B_126	1527	Lira2015B	UG110017	UG110017	1	1	2.032258065	3.666666667
GXE_Lira_15B_127	1528	Lira2015B	UG110016	UG110016	1	2	4.818181818	4.818181818
GXE_Lira_15B_128	1529	Lira2015B	UG110017	UG110017	1	3	1.72	3
GXE_Lira_15B_129	1530	Lira2015B	UG120194	999	0	4	1	1
GXE_Lira_15B_130	1531	Lira2015B	UG130030	999	0	5	1	1
GXE_Lira_15B_131	1532	Lira2015B	UG120132	999	0	1	1.454545455	2.666666667
GXE_Lira_15B_132	1533	Lira2015B	UG110025	999	0	2	3.111111111	3.375
GXE_Lira_15B_133	1534	Lira2015B	UG130014	999	0	3	NA	NA
GXE_Lira_15B_134	1535	Lira2015B	UG130097	999	0	4	2.026315789	2.857142857
GXE_Lira_15B_135	1536	Lira2015B	UG110016	UG110016	1	5	4.076923077	4.076923077
GXE_Lira_15B_136	1537	Lira2015B	UG120221	999	0	1	4	4
GXE_MTY_15B_1	1538	Mityana2015B	UG110015	UG110015	1	1	2	2.8
GXE_MTY_15B_2	1539	Mityana2015B	UG110014	UG110014	1	2	4	4
GXE_MTY_15B_3	1540	Mityana2015B	UG110017	UG110017	1	3	NA	NA
GXE_MTY_15B_4	1541	Mityana2015B	UG120092	999	0	4	3	3
GXE_MTY_15B_5	1542	Mityana2015B	UG110014	UG110014	1	5	NA	NA
GXE_MTY_15B_6	1543	Mityana2015B	UG110015	UG110015	1	6	2	3.333333333
GXE_MTY_15B_7	1544	Mityana2015B	UG120215	999	0	7	NA	NA
GXE_MTY_15B_8	1545	Mityana2015B	UG120136	999	0	8	NA	NA
GXE_MTY_15B_9	1546	Mityana2015B	UG110015	UG110015	1	9	NA	NA
GXE_MTY_15B_10	1547	Mityana2015B	UG110016	UG110016	1	10	NA	NA
GXE_MTY_15B_11	1548	Mityana2015B	UG120063	999	0	11	NA	NA
GXE_MTY_15B_12	1549	Mityana2015B	UG120187	999	0	1	1.642857143	2.5
GXE_MTY_15B_13	1550	Mityana2015B	UG120190	999	0	2	1	1
GXE_MTY_15B_14	1551	Mityana2015B	UG120178	999	0	3	1	1
GXE_MTY_15B_15	1552	Mityana2015B	UG110017	UG110017	1	4	1.3	4
GXE_MTY_15B_16	1553	Mityana2015B	UG130038	999	0	5	NA	NA
GXE_MTY_15B_17	1554	Mityana2015B	UG120191	999	0	6	1	1
GXE_MTY_15B_18	1555	Mityana2015B	UG110016	UG110016	1	7	5	5
GXE_MTY_15B_19	1556	Mityana2015B	UG110017	UG110017	1	8	1	1
GXE_MTY_15B_20	1557	Mityana2015B	UG120193	999	0	9	NA	NA
GXE_MTY_15B_21	1558	Mityana2015B	UG120251	999	0	10	1.25	3
GXE_MTY_15B_22	1559	Mityana2015B	UG110008	UG110008	1	11	4.4	4.4
GXE_MTY_15B_23	1560	Mityana2015B	UG110016	UG110016	1	1	4.6	4.6
GXE_MTY_15B_24	1561	Mityana2015B	UG120106	999	0	2	1.52173913	2.5
GXE_MTY_15B_25	1562	Mityana2015B	UG110015	UG110015	1	3	NA	NA
GXE_MTY_15B_26	1563	Mityana2015B	UG120048	999	0	4	2.5	4
GXE_MTY_15B_27	1564	Mityana2015B	UG110017	UG110017	1	5	1.038461538	2
GXE_MTY_15B_28	1565	Mityana2015B	UG130002	999	0	6	1	1
GXE_MTY_15B_29	1566	Mityana2015B	UG120198	999	0	7	1	1
GXE_MTY_15B_30	1567	Mityana2015B	UG120024	999	0	8	1	1
GXE_MTY_15B_31	1568	Mityana2015B	UG120210	999	0	9	1	1
GXE_MTY_15B_32	1569	Mityana2015B	UG120212	999	0	10	NA	NA
GXE_MTY_15B_33	1570	Mityana2015B	UG120095	999	0	11	1	1
GXE_MTY_15B_34	1571	Mityana2015B	UG120127	999	0	1	1	1
GXE_MTY_15B_35	1572	Mityana2015B	UG130123	999	0	2	1	1
GXE_MTY_15B_36	1573	Mityana2015B	UG110022	999	0	3	1	1
GXE_MTY_15B_37	1574	Mityana2015B	UG120202	999	0	4	5	5
GXE_MTY_15B_38	1575	Mityana2015B	UG120137	999	0	5	3.384615385	3.818181818
GXE_MTY_15B_39	1576	Mityana2015B	UG110017	UG110017	1	6	1.12	2.5
GXE_MTY_15B_40	1577	Mityana2015B	UG120291	999	0	7	NA	NA
GXE_MTY_15B_41	1578	Mityana2015B	UG130066	999	0	8	NA	NA
GXE_MTY_15B_42	1579	Mityana2015B	UG110014	UG110014	1	9	NA	NA
GXE_MTY_15B_43	1580	Mityana2015B	UG120086	999	0	10	1	1
GXE_MTY_15B_44	1581	Mityana2015B	UG130029	999	0	11	NA	NA
GXE_MTY_15B_45	1582	Mityana2015B	UG130010	999	0	1	1	1
GXE_MTY_15B_46	1583	Mityana2015B	UG110015	UG110015	1	2	2.571428571	2.833333333
GXE_MTY_15B_47	1584	Mityana2015B	UG120004	999	0	3	1.769230769	3
GXE_MTY_15B_48	1585	Mityana2015B	UG110014	UG110014	1	4	1.333333333	2
GXE_MTY_15B_49	1586	Mityana2015B	UG130003	999	0	5	NA	NA
GXE_MTY_15B_50	1587	Mityana2015B	UG130075	999	0	6	2	2.6
GXE_MTY_15B_51	1588	Mityana2015B	UG110014	UG110014	1	7	4.5	4.5
GXE_MTY_15B_52	1589	Mityana2015B	UG110008	UG110008	1	8	4.5	4.5
GXE_MTY_15B_53	1590	Mityana2015B	UG120257	999	0	9	NA	NA
GXE_MTY_15B_54	1591	Mityana2015B	UG110008	UG110008	1	10	4.95	4.95
GXE_MTY_15B_55	1592	Mityana2015B	UG110014	UG110014	1	11	NA	NA
GXE_MTY_15B_56	1593	Mityana2015B	UG110014	UG110014	1	1	1.821428571	3.090909091
GXE_MTY_15B_57	1594	Mityana2015B	UG120294	999	0	2	1	1
GXE_MTY_15B_58	1595	Mityana2015B	UG110008	UG110008	1	3	4.444444444	4.444444444
GXE_MTY_15B_59	1596	Mityana2015B	UG130033	999	0	4	NA	NA
GXE_MTY_15B_60	1597	Mityana2015B	UG110016	UG110016	1	5	4.5	4.5
GXE_MTY_15B_61	1598	Mityana2015B	UG110008	UG110008	1	6	4.25	4.25
GXE_MTY_15B_62	1599	Mityana2015B	UG130014	999	0	7	NA	NA
GXE_MTY_15B_63	1600	Mityana2015B	UG130106	999	0	8	NA	NA
GXE_MTY_15B_64	1601	Mityana2015B	UG120040	999	0	9	2.571428571	2.833333333
GXE_MTY_15B_65	1602	Mityana2015B	UG120109	999	0	10	2.4	3.333333333
GXE_MTY_15B_66	1603	Mityana2015B	UG130007	999	0	11	NA	NA
GXE_MTY_15B_67	1604	Mityana2015B	UG120050	999	0	1	NA	NA
GXE_MTY_15B_68	1605	Mityana2015B	UG130083	999	0	2	1.4	2.333333333
GXE_MTY_15B_69	1606	Mityana2015B	UG120221	999	0	3	4.285714286	4.285714286
GXE_MTY_15B_70	1607	Mityana2015B	UG110008	UG110008	1	4	4.538461538	4.538461538
GXE_MTY_15B_71	1608	Mityana2015B	UG120162	999	0	5	NA	NA
GXE_MTY_15B_72	1609	Mityana2015B	UG120126	999	0	6	NA	NA
GXE_MTY_15B_73	1610	Mityana2015B	UG120184	999	0	7	NA	NA
GXE_MTY_15B_74	1611	Mityana2015B	UG110016	UG110016	1	8	3	3
GXE_MTY_15B_75	1612	Mityana2015B	UG110008	UG110008	1	9	4.125	4.571428571
GXE_MTY_15B_76	1613	Mityana2015B	UG120226	999	0	10	NA	NA
GXE_MTY_15B_77	1614	Mityana2015B	UG110016	UG110016	1	11	NA	NA
GXE_MTY_15B_78	1615	Mityana2015B	UG120161	999	0	1	NA	NA
GXE_MTY_15B_79	1616	Mityana2015B	UG110016	UG110016	1	2	4.090909091	4.4
GXE_MTY_15B_80	1617	Mityana2015B	UG130068	999	0	3	1.2	2
GXE_MTY_15B_81	1618	Mityana2015B	CS1-144	999	0	4	1	1
GXE_MTY_15B_82	1619	Mityana2015B	UG130013	999	0	5	NA	NA
GXE_MTY_15B_83	1620	Mityana2015B	UG120110	999	0	6	2.2	3
GXE_MTY_15B_84	1621	Mityana2015B	UG110015	UG110015	1	7	NA	NA
GXE_MTY_15B_85	1622	Mityana2015B	UG130085	999	0	8	NA	NA
GXE_MTY_15B_86	1623	Mityana2015B	UG120199	999	0	9	2.5	2.5
GXE_MTY_15B_87	1624	Mityana2015B	UG110015	UG110015	1	10	1.142857143	2
GXE_MTY_15B_88	1625	Mityana2015B	UG110018	UG110017	1	11	NA	NA
GXE_MTY_15B_89	1626	Mityana2015B	UG110008	UG110008	1	1	4.1	4.444444444
GXE_MTY_15B_90	1627	Mityana2015B	UG120189	999	0	2	NA	NA
GXE_MTY_15B_91	1628	Mityana2015B	UG130057	999	0	3	NA	NA
GXE_MTY_15B_92	1629	Mityana2015B	UG120133	999	0	4	NA	NA
GXE_MTY_15B_93	1630	Mityana2015B	UG110015	UG110015	1	5	3	3
GXE_MTY_15B_94	1631	Mityana2015B	UG110030	999	0	6	NA	NA
GXE_MTY_15B_95	1632	Mityana2015B	UG120170	999	0	7	3.2	3.75
GXE_MTY_15B_96	1633	Mityana2015B	UG120220	999	0	8	NA	NA
GXE_MTY_15B_97	1634	Mityana2015B	UG110017	UG110017	1	9	1	1
GXE_MTY_15B_98	1635	Mityana2015B	UG120124	999	0	10	1	1
GXE_MTY_15B_99	1636	Mityana2015B	UG120252	999	0	11	1	1
GXE_MTY_15B_100	1637	Mityana2015B	UG130008	999	0	1	1.4	2
GXE_MTY_15B_101	1638	Mityana2015B	UG120001	999	0	2	NA	NA
GXE_MTY_15B_102	1639	Mityana2015B	UG120146	999	0	3	NA	NA
GXE_MTY_15B_103	1640	Mityana2015B	UG120180	999	0	4	1	1
GXE_MTY_15B_104	1641	Mityana2015B	UG120183	999	0	5	1	1
GXE_MTY_15B_105	1642	Mityana2015B	UG110014	UG110014	1	6	1	1
GXE_MTY_15B_106	1643	Mityana2015B	UG130004	999	0	7	1	1
GXE_MTY_15B_107	1644	Mityana2015B	UG110014	UG110014	1	8	4.2	4.2
GXE_MTY_15B_108	1645	Mityana2015B	UG120287	999	0	9	NA	NA
GXE_MTY_15B_109	1646	Mityana2015B	UG130006	999	0	10	1	1
GXE_MTY_15B_110	1647	Mityana2015B	UG120268	999	0	11	1	1
GXE_MTY_15B_111	1648	Mityana2015B	UG120306	999	0	1	4	4.25
GXE_MTY_15B_112	1649	Mityana2015B	UG110017	UG110017	1	2	1.027777778	2
GXE_MTY_15B_113	1650	Mityana2015B	UG110014	UG110014	1	3	NA	NA
GXE_MTY_15B_114	1651	Mityana2015B	UG110016	UG110016	1	4	4.111111111	4.5
GXE_MTY_15B_115	1652	Mityana2015B	UG120022	999	0	5	1	1
GXE_MTY_15B_116	1653	Mityana2015B	UG130098	999	0	6	NA	NA
GXE_MTY_15B_117	1654	Mityana2015B	UG110018	UG110017	1	7	1	1
GXE_MTY_15B_118	1655	Mityana2015B	UG120079	999	0	8	NA	NA
GXE_MTY_15B_119	1656	Mityana2015B	UG120201	999	0	9	4	5
GXE_MTY_15B_120	1657	Mityana2015B	UG110014	UG110014	1	10	NA	NA
GXE_MTY_15B_121	1658	Mityana2015B	UG110016	UG110016	1	11	NA	NA
GXE_MTY_15B_122	1659	Mityana2015B	UG130016	999	0	1	1.166666667	2
GXE_MTY_15B_123	1660	Mityana2015B	UG120017	999	0	2	5	5
GXE_MTY_15B_124	1661	Mityana2015B	UG120064	999	0	3	1.5	2
GXE_MTY_15B_125	1662	Mityana2015B	UG120072	999	0	4	1.384615385	2.666666667
GXE_MTY_15B_127	1663	Mityana2015B	UG120296	999	0	6	2	2
GXE_MTY_15B_128	1664	Mityana2015B	UG120286	999	0	7	NA	NA
GXE_MTY_15B_129	1665	Mityana2015B	UG120295	999	0	8	NA	NA
GXE_MTY_15B_130	1666	Mityana2015B	UG120071	999	0	9	1	1
GXE_MTY_15B_131	1667	Mityana2015B	UG120089	999	0	10	1	1
GXE_MTY_15B_132	1668	Mityana2015B	UG110008	UG110008	1	11	NA	NA
GXE_MTY_15B_133	1669	Mityana2015B	UG110017	UG110017	1	1	1	1
GXE_MTY_15B_134	1670	Mityana2015B	UG120135	999	0	2	NA	NA
GXE_MTY_15B_135	1671	Mityana2015B	UG110016	UG110016	1	3	5	5
GXE_MTY_15B_136	1672	Mityana2015B	UG110015	UG110015	1	4	3	3
GXE_MTY_15B_137	1673	Mityana2015B	UG110008	UG110008	1	5	5	5
GXE_MTY_15B_138	1674	Mityana2015B	UG110016	UG110016	1	6	5	5
GXE_MTY_15B_139	1675	Mityana2015B	UG120227	999	0	7	1.5	2
GXE_MTY_15B_140	1676	Mityana2015B	UG110015	UG110015	1	8	NA	NA
GXE_MTY_15B_141	1677	Mityana2015B	UG120261	999	0	9	2	2
GXE_MTY_15B_142	1678	Mityana2015B	UG120132	999	0	10	2.666666667	4.333333333
GXE_MTY_15B_143	1679	Mityana2015B	UG120156	999	0	11	1.666666667	2
GXE_MTY_15B_144	1680	Mityana2015B	UG110033	999	0	1	1	1
GXE_MTY_15B_145	1681	Mityana2015B	UG110008	UG110008	1	2	4.363636364	4.363636364
GXE_MTY_15B_146	1682	Mityana2015B	UG120113	999	0	3	NA	NA
GXE_MTY_15B_147	1683	Mityana2015B	UG130121	999	0	4	1	1
GXE_MTY_15B_148	1684	Mityana2015B	UG130001	999	0	5	NA	NA
GXE_MTY_15B_149	1685	Mityana2015B	UG120160	999	0	6	1	1
GXE_MTY_15B_150	1686	Mityana2015B	UG110008	UG110008	1	7	NA	NA
GXE_MTY_15B_151	1687	Mityana2015B	UG120046	999	0	8	NA	NA
GXE_MTY_15B_152	1688	Mityana2015B	UG120267	999	0	9	NA	NA
GXE_MTY_15B_153	1689	Mityana2015B	UG110017	UG110017	0	10	1	1
GXE_MTY_15B_154	1690	Mityana2015B	UG110015	UG110015	1	11	2.666666667	2.666666667
GXE_MTY_15B_155	1691	Mityana2015B	UG120292	999	0	1	3.285714286	3.285714286
GXE_MTY_15B_156	1692	Mityana2015B	UG120031	999	0	2	1	1
GXE_MTY_15B_157	1693	Mityana2015B	UG130018	999	0	3	1	1
GXE_MTY_15B_158	1694	Mityana2015B	UG120099	999	0	4	2.333333333	3
GXE_MTY_15B_159	1695	Mityana2015B	UG120247	999	0	5	2	2
GXE_MTY_15B_160	1696	Mityana2015B	UG130089	999	0	6	NA	NA
GXE_MTY_15B_161	1697	Mityana2015B	UG110037	999	0	7	1	1
GXE_MTY_15B_162	1698	Mityana2015B	UG130097	999	0	8	NA	NA
GXE_MTY_15B_163	1699	Mityana2015B	UG110016	UG110016	1	9	NA	NA
GXE_MTY_15B_164	1700	Mityana2015B	UG130068	999	0	10	1	1
GXE_MTY_15B_165	1701	Mityana2015B	UG110016	UG110016	1	11	3	3
GXE_Namulonge_15B_1	1702	Namulongo2015B	UG110014	UG110014	1	1	NA	NA
GXE_Namulonge_15B_2	1703	Namulongo2015B	UG120126	999	0	2	2.818181818	3.857142857
GXE_Namulonge_15B_3	1704	Namulongo2015B	UG120227	999	0	3	1.714285714	2.666666667
GXE_Namulonge_15B_4	1705	Namulongo2015B	UG110015	UG110015	1	4	1.375	2
GXE_Namulonge_15B_5	1706	Namulongo2015B	UG110033	999	0	5	NA	NA
GXE_Namulonge_15B_6	1707	Namulongo2015B	UG110037	999	0	6	1.333333333	2.5
GXE_Namulonge_15B_7	1708	Namulongo2015B	UG130014	999	0	7	1	1
GXE_Namulonge_15B_8	1709	Namulongo2015B	UG120048	999	0	8	NA	NA
GXE_Namulonge_15B_9	1710	Namulongo2015B	UG130121	999	0	1	1	1
GXE_Namulonge_15B_10	1711	Namulongo2015B	UG110014	UG110014	1	2	5	5
GXE_Namulonge_15B_11	1712	Namulongo2015B	UG110008	UG110008	1	3	3.5	3.5
GXE_Namulonge_15B_12	1713	Namulongo2015B	UG110015	UG110015	1	4	NA	NA
GXE_Namulonge_15B_13	1714	Namulongo2015B	UG120180	999	0	5	1	1
GXE_Namulonge_15B_14	1715	Namulongo2015B	UG110015	UG110015	1	6	1	1
GXE_Namulonge_15B_15	1716	Namulongo2015B	UG120184	999	0	7	1	1
GXE_Namulonge_15B_17	1717	Namulongo2015B	UG130013	999	0	1	NA	NA
GXE_Namulonge_15B_18	1718	Namulongo2015B	UG120136	999	0	2	4	4
GXE_Namulonge_15B_19	1719	Namulongo2015B	UG110008	UG110008	1	3	NA	NA
GXE_Namulonge_15B_20	1720	Namulongo2015B	UG130007	999	0	4	1	1
GXE_Namulonge_15B_21	1721	Namulongo2015B	UG110014	UG110014	1	5	5	5
GXE_Namulonge_15B_22	1722	Namulongo2015B	UG120221	999	0	6	3.5	3.5
GXE_Namulonge_15B_23	1723	Namulongo2015B	UG110014	UG110014	1	7	NA	NA
GXE_Namulonge_15B_24	1724	Namulongo2015B	UG110016	UG110016	1	8	NA	NA
GXE_Namulonge_15B_25	1725	Namulongo2015B	UG120287	999	0	1	3.166666667	3.166666667
GXE_Namulonge_15B_26	1726	Namulongo2015B	UG110015	UG110015	1	2	1.5	2.5
GXE_Namulonge_15B_27	1727	Namulongo2015B	UG130006	999	0	3	NA	NA
GXE_Namulonge_15B_28	1728	Namulongo2015B	UG120193	999	0	4	1	1
GXE_Namulonge_15B_29	1729	Namulongo2015B	UG120113	999	0	5	1.8	3
GXE_Namulonge_15B_30	1730	Namulongo2015B	UG130085	999	0	6	1	1
GXE_Namulonge_15B_31	1731	Namulongo2015B	UG120022	999	0	7	1	1
GXE_Namulonge_15B_32	1732	Namulongo2015B	UG120092	999	0	8	NA	NA
GXE_Namulonge_15B_33	1733	Namulongo2015B	UG110030	999	0	1	NA	NA
GXE_Namulonge_15B_34	1734	Namulongo2015B	UG120137	999	0	2	2.166666667	3
GXE_Namulonge_15B_35	1735	Namulongo2015B	UG120063	999	0	3	1	1
GXE_Namulonge_15B_36	1736	Namulongo2015B	UG120291	999	0	4	4	4
GXE_Namulonge_15B_37	1737	Namulongo2015B	UG130016	999	0	5	1.444444444	3
GXE_Namulonge_15B_38	1738	Namulongo2015B	UG110017	UG110017	1	6	1	1
GXE_Namulonge_15B_39	1739	Namulongo2015B	UG120201	999	0	7	1.888888889	3
GXE_Namulonge_15B_40	1740	Namulongo2015B	UG130029	999	0	8	NA	NA
GXE_Namulonge_15B_41	1741	Namulongo2015B	UG120178	999	0	1	1	1
GXE_Namulonge_15B_42	1742	Namulongo2015B	UG120110	999	0	2	1	1
GXE_Namulonge_15B_43	1743	Namulongo2015B	UG120226	999	0	3	1	1
GXE_Namulonge_15B_44	1744	Namulongo2015B	UG110014	UG110014	1	4	5	5
GXE_Namulonge_15B_45	1745	Namulongo2015B	UG110008	UG110008	1	5	NA	NA
GXE_Namulonge_15B_46	1746	Namulongo2015B	UG120001	999	0	6	1	1
GXE_Namulonge_15B_47	1747	Namulongo2015B	UG120162	999	0	7	NA	NA
GXE_Namulonge_15B_48	1748	Namulongo2015B	UG110014	UG110014	1	8	NA	NA
GXE_Namulonge_15B_49	1749	Namulongo2015B	UG110016	UG110016	1	1	4.5	4.5
GXE_Namulonge_15B_50	1750	Namulongo2015B	UG120296	999	0	2	NA	NA
GXE_Namulonge_15B_51	1751	Namulongo2015B	UG120251	999	0	3	4.5	4.5
GXE_Namulonge_15B_52	1752	Namulongo2015B	UG110016	UG110016	1	4	NA	NA
GXE_Namulonge_15B_53	1753	Namulongo2015B	UG110008	UG110008	1	5	NA	NA
GXE_Namulonge_15B_54	1754	Namulongo2015B	UG120127	999	0	6	1	1
GXE_Namulonge_15B_55	1755	Namulongo2015B	UG110008	UG110008	1	7	NA	NA
GXE_Namulonge_15B_56	1756	Namulongo2015B	UG130106	999	0	8	NA	NA
GXE_Namulonge_15B_57	1757	Namulongo2015B	UG120183	999	0	1	1	1
GXE_Namulonge_15B_58	1758	Namulongo2015B	UG120133	999	0	2	1.176470588	2
GXE_Namulonge_15B_59	1759	Namulongo2015B	UG120132	999	0	3	1.571428571	2.333333333
GXE_Namulonge_15B_60	1760	Namulongo2015B	UG120086	999	0	4	1	1
GXE_Namulonge_15B_61	1761	Namulongo2015B	UG120004	999	0	5	1.666666667	3
GXE_Namulonge_15B_62	1762	Namulongo2015B	UG120294	999	0	6	1	1
GXE_Namulonge_15B_63	1763	Namulongo2015B	UG110017	UG110017	1	7	1	1
GXE_Namulonge_15B_64	1764	Namulongo2015B	UG120198	999	0	8	NA	NA
GXE_Namulonge_15B_65	1765	Namulongo2015B	UG130003	999	0	1	2.363636364	4
GXE_Namulonge_15B_66	1766	Namulongo2015B	UG130066	999	0	2	NA	NA
GXE_Namulonge_15B_67	1767	Namulongo2015B	UG110016	UG110016	1	3	1.416666667	2.666666667
GXE_Namulonge_15B_68	1768	Namulongo2015B	UG120133	999	0	4	1	NA
GXE_Namulonge_15B_69	1769	Namulongo2015B	UG120267	999	0	5	1.888888889	3
GXE_Namulonge_15B_70	1770	Namulongo2015B	UG110008	UG110008	1	6	4	4
GXE_Namulonge_15B_71	1771	Namulongo2015B	UG120099	999	0	7	1	1
GXE_Namulonge_15B_72	1772	Namulongo2015B	UG110022	999	0	8	NA	NA
GXE_Namulonge_15B_73	1773	Namulongo2015B	UG120135	999	0	1	NA	NA
GXE_Namulonge_15B_74	1774	Namulongo2015B	UG110017	UG110017	1	2	NA	NA
GXE_Namulonge_15B_75	1775	Namulongo2015B	UG120109	999	0	3	4.75	4.75
GXE_Namulonge_15B_76	1776	Namulongo2015B	UG110017	UG110017	1	4	1	1
GXE_Namulonge_15B_77	1777	Namulongo2015B	UG110016	UG110016	1	5	NA	NA
GXE_Namulonge_15B_78	1778	Namulongo2015B	UG120189	999	0	6	NA	NA
GXE_Namulonge_15B_79	1779	Namulongo2015B	UG120146	999	0	7	1.285714286	3
GXE_Namulonge_15B_80	1780	Namulongo2015B	UG110015	UG110015	1	8	NA	NA
GXE_Namulonge_15B_81	1781	Namulongo2015B	UG130004	999	0	1	1	1
GXE_Namulonge_15B_82	1782	Namulongo2015B	UG120191	999	0	2	NA	NA
GXE_Namulonge_15B_83	1783	Namulongo2015B	UG130068	999	0	3	NA	NA
GXE_Namulonge_15B_84	1784	Namulongo2015B	UG120201	999	0	4	NA	NA
GXE_Namulonge_15B_85	1785	Namulongo2015B	UG130008	999	0	5	1.5	2.142857143
GXE_Namulonge_15B_86	1786	Namulongo2015B	UG120170	999	0	6	NA	NA
GXE_Namulonge_15B_87	1787	Namulongo2015B	UG110017	UG110017	1	7	NA	NA
GXE_Namulonge_15B_88	1788	Namulongo2015B	UG130089	999	0	8	1	1
GXE_Namulonge_15B_89	1789	Namulongo2015B	UG110015	UG110015	1	1	1.384615385	2.25
GXE_Namulonge_15B_90	1790	Namulongo2015B	UG120095	999	0	2	1.588235294	2.428571429
GXE_Namulonge_15B_91	1791	Namulongo2015B	UG130075	999	0	3	1.333333333	2
GXE_Namulonge_15B_92	1792	Namulongo2015B	UG120135	999	0	4	1.029411765	2
GXE_Namulonge_15B_93	1793	Namulongo2015B	UG120295	999	0	5	1.625	2.666666667
GXE_Namulonge_15B_94	1794	Namulongo2015B	UG120187	999	0	6	1.434782609	2.428571429
GXE_Namulonge_15B_95	1795	Namulongo2015B	UG130001	999	0	7	1.19047619	2
GXE_Namulonge_15B_96	1796	Namulongo2015B	UG130010	999	0	8	NA	NA
GXE_Namulonge_15B_97	1797	Namulongo2015B	UG130018	999	0	1	1.2	2.5
GXE_Namulonge_15B_98	1798	Namulongo2015B	UG110014	UG110014	1	2	NA	NA
GXE_Namulonge_15B_99	1799	Namulongo2015B	UG130075	999	0	3	1	1
GXE_Namulonge_15B_100	1800	Namulongo2015B	UG120071	999	0	4	2	2.2
GXE_Namulonge_15B_101	1801	Namulongo2015B	UG120068	999	0	5	1.166666667	3
GXE_Namulonge_15B_102	1802	Namulongo2015B	UG120264	999	0	6	1	1
GXE_Namulonge_15B_103	1803	Namulongo2015B	UG120202	999	0	7	3.5	3.5
GXE_Namulonge_15B_104	1804	Namulongo2015B	UG130033	999	0	8	NA	NA
GXE_Namulonge_15B_105	1805	Namulongo2015B	UG110017	UG110017	1	1	1.533333333	2.333333333
GXE_Namulonge_15B_106	1806	Namulongo2015B	UG130098	999	0	2	1	1
GXE_Namulonge_15B_107	1807	Namulongo2015B	UG130075	999	0	3	1.333333333	3
GXE_Namulonge_15B_108	1808	Namulongo2015B	UG110008	UG110008	1	4	2.666666667	2.666666667
GXE_Namulonge_15B_109	1809	Namulongo2015B	UG120064	999	0	5	1.5	2.5
GXE_Namulonge_15B_110	1810	Namulongo2015B	UG110014	UG110014	1	6	4.714285714	4.714285714
GXE_Namulonge_15B_111	1811	Namulongo2015B	UG130057	999	0	7	NA	NA
GXE_Namulonge_15B_112	1812	Namulongo2015B	UG110017	UG110017	1	8	NA	NA
GXE_Namulonge_15B_113	1813	Namulongo2015B	UG110017	UG110017	1	1	1	1
GXE_Namulonge_15B_114	1814	Namulongo2015B	UG130075	999	0	2	1.111111111	2
GXE_Namulonge_15B_115	1815	Namulongo2015B	UG120156	999	0	3	1	1
GXE_Namulonge_15B_116	1816	Namulongo2015B	UG120252	999	0	4	1.407407407	2.375
GXE_Namulonge_15B_117	1817	Namulongo2015B	UG110015	UG110015	1	5	1.545454545	2.2
GXE_Namulonge_15B_118	1818	Namulongo2015B	UG120017	999	0	6	3.5	3.5
GXE_Namulonge_15B_119	1819	Namulongo2015B	UG110015	UG110015	1	7	NA	NA
GXE_Namulonge_15B_120	1820	Namulongo2015B	UG120161	999	0	8	NA	NA
GXE_Namulonge_15B_121	1821	Namulongo2015B	UG130097	999	0	1	4.25	4.25
GXE_Namulonge_15B_122	1822	Namulongo2015B	UG120024	999	0	2	1	1
GXE_Namulonge_15B_123	1823	Namulongo2015B	UG120156	999	0	3	1	1
GXE_Namulonge_15B_124	1824	Namulongo2015B	UG120257	999	0	4	1.6	2
GXE_Namulonge_15B_125	1825	Namulongo2015B	UG130083	999	0	5	1.214285714	2
GXE_Namulonge_15B_126	1826	Namulongo2015B	UG120022	999	0	6	1	1
GXE_Namulonge_15B_127	1827	Namulongo2015B	UG110023	999	0	7	1.2	2
GXE_Namulonge_15B_128	1828	Namulongo2015B	UG120220	999	0	8	NA	NA
GXE_Namulonge_15B_129	1829	Namulongo2015B	UG110014	UG110014	1	1	NA	NA
GXE_Namulonge_15B_130	1830	Namulongo2015B	UG120286	999	0	2	4.5	4.5
GXE_Namulonge_15B_131	1831	Namulongo2015B	UG110015	UG110015	1	3	1.2	2
GXE_Namulonge_15B_132	1832	Namulongo2015B	UG120106	999	0	4	1	1
GXE_Namulonge_15B_133	1833	Namulongo2015B	UG130008	999	0	5	1	1
GXE_Namulonge_15B_134	1834	Namulongo2015B	UG120306	999	0	6	3.428571429	3.833333333
GXE_Namulonge_15B_135	1835	Namulongo2015B	UG130038	999	0	7	NA	NA
GXE_Namulonge_15B_136	1836	Namulongo2015B	UG120215	999	0	8	NA	NA
GXE_Namulonge_15B_137	1837	Namulongo2015B	UG110008	UG110008	1	1	4.8	4.8
GXE_Namulonge_15B_138	1838	Namulongo2015B	UG110015	UG110015	1	2	1.222222222	2
GXE_Namulonge_15B_139	1839	Namulongo2015B	UG120124	999	0	3	1.4	2.6
GXE_Namulonge_15B_140	1840	Namulongo2015B	UG110015	UG110015	1	4	1	1
GXE_Namulonge_15B_141	1841	Namulongo2015B	UG130123	999	0	5	1	1
GXE_Namulonge_15B_142	1842	Namulongo2015B	UG130002	999	0	6	1	1
GXE_Namulonge_15B_143	1843	Namulongo2015B	UG120247	999	0	7	NA	NA
GXE_Namulonge_15B_144	1844	Namulongo2015B	UG110008	UG110008	1	8	4.428571429	4.428571429
GXE_Namulonge_15B_145	1845	Namulongo2015B	UG120292	999	0	1	3	3.4
GXE_Namulonge_15B_146	1846	Namulongo2015B	UG120079	999	0	2	NA	NA
GXE_Namulonge_15B_147	1847	Namulongo2015B	UG120124	999	0	3	1	1
GXE_Namulonge_15B_148	1848	Namulongo2015B	UG120268	999	0	4	2.222222222	2.833333333
GXE_Namulonge_15B_149	1849	Namulongo2015B	UG110017	UG110017	1	5	1	1
GXE_Namulonge_15B_150	1850	Namulongo2015B	UG110016	UG110016	1	6	NA	NA
GXE_Namulonge_15B_151	1851	Namulongo2015B	UG110016	UG110016	1	7	NA	NA
GXE_Namulonge_15B_152	1852	Namulongo2015B	UG120050	999	0	8	NA	NA
GXE_Namulonge_15B_153	1853	Namulongo2015B	UG120031	999	0	1	1.083333333	2
GXE_Namulonge_15B_154	1854	Namulongo2015B	UG120072	999	0	2	1.166666667	2.5
GXE_Namulonge_15B_156	1855	Namulongo2015B	UG120190	999	0	4	1	1
GXE_Namulonge_15B_157	1856	Namulongo2015B	UG120040	999	0	5	1.4	2.333333333
GXE_Namulonge_15B_158	1857	Namulongo2015B	UG120199	999	0	6	2.833333333	3.2
GXE_Namulonge_15B_159	1858	Namulongo2015B	UG120046	999	0	7	2	2
GXE_Namulonge_15B_160	1859	Namulongo2015B	UG120160	999	0	8	NA	NA
GXE_Kigumba_15B_1	1860	Kigumba2015B	UG120071	999	0	1	1	1
GXE_Kigumba_15B_2	1861	Kigumba2015B	UG120132	999	0	2	4	4.315789474
GXE_Kigumba_15B_3	1862	Kigumba2015B	UG130014	999	0	3	1.35	2.75
GXE_Kigumba_15B_4	1863	Kigumba2015B	UG120257	999	0	4	1.384615385	2
GXE_Kigumba_15B_5	1864	Kigumba2015B	UG110017	UG110017	1	5	1.162790698	2.4
GXE_Kigumba_15B_6	1865	Kigumba2015B	UG110024	999	0	1	1	1
GXE_Kigumba_15B_7	1866	Kigumba2015B	UG130102	999	0	2	1	1
GXE_Kigumba_15B_8	1867	Kigumba2015B	UG120181	999	0	3	1.181818182	3
GXE_Kigumba_15B_9	1868	Kigumba2015B	UG120298	999	0	4	2	2.3125
GXE_Kigumba_15B_10	1869	Kigumba2015B	UG110015	UG110015	1	5	NA	NA
GXE_Kigumba_15B_11	1870	Kigumba2015B	UG110016	UG110016	1	1	4.923076923	4.923076923
GXE_Kigumba_15B_12	1871	Kigumba2015B	UG130006	999	0	2	NA	NA
GXE_Kigumba_15B_13	1872	Kigumba2015B	UG110015	UG110015	1	3	2.130434783	2.444444444
GXE_Kigumba_15B_14	1873	Kigumba2015B	UG110025	999	0	4	1	1
GXE_Kigumba_15B_15	1874	Kigumba2015B	UG110008	UG110008	1	5	4.022727273	4.093023256
GXE_Kigumba_15B_16	1875	Kigumba2015B	UG110032	999	0	1	4.666666667	4.666666667
GXE_Kigumba_15B_17	1876	Kigumba2015B	UG120109	999	0	2	1	1
GXE_Kigumba_15B_18	1877	Kigumba2015B	UG130016	999	0	3	1.884615385	3.090909091
GXE_Kigumba_15B_19	1878	Kigumba2015B	UG110008	UG110008	1	4	4.333333333	4.333333333
GXE_Kigumba_15B_20	1879	Kigumba2015B	UG110015	UG110015	1	5	4	4
GXE_Kigumba_15B_21	1880	Kigumba2015B	UG130018	999	0	1	1.512195122	2.05
GXE_Kigumba_15B_22	1881	Kigumba2015B	UG120137	999	0	2	NA	NA
GXE_Kigumba_15B_23	1882	Kigumba2015B	UG130030	999	0	3	1.285714286	2
GXE_Kigumba_15B_24	1883	Kigumba2015B	UG130057	999	0	4	1.666666667	2
GXE_Kigumba_15B_25	1884	Kigumba2015B	UG110016	UG110016	1	5	4.153846154	4.153846154
GXE_Kigumba_15B_26	1885	Kigumba2015B	UG120210	999	0	1	1.714285714	2.25
GXE_Kigumba_15B_27	1886	Kigumba2015B	UG130004	999	0	2	2.111111111	3
GXE_Kigumba_15B_28	1887	Kigumba2015B	UG120291	999	0	3	NA	NA
GXE_Kigumba_15B_29	1888	Kigumba2015B	UG110015	UG110015	1	4	3	3.105263158
GXE_Kigumba_15B_30	1889	Kigumba2015B	UG110017	UG110017	1	5	1	1
GXE_Kigumba_15B_31	1890	Kigumba2015B	UG120036	999	0	1	3	3.571428571
GXE_Kigumba_15B_32	1891	Kigumba2015B	UG130048	999	0	2	2.928571429	2.928571429
GXE_Kigumba_15B_33	1892	Kigumba2015B	UG120086	999	0	3	1.266666667	2
GXE_Kigumba_15B_34	1893	Kigumba2015B	UG120170	999	0	4	2.923076923	2.923076923
GXE_Kigumba_15B_35	1894	Kigumba2015B	UG110015	UG110015	1	5	2.095238095	2.210526316
GXE_Kigumba_15B_36	1895	Kigumba2015B	UG110014	UG110014	1	1	3.75	4.666666667
GXE_Kigumba_15B_37	1896	Kigumba2015B	UG120160	999	0	2	1.772727273	2.416666667
GXE_Kigumba_15B_38	1897	Kigumba2015B	UG130107	999	0	3	1.15625	2.25
GXE_Kigumba_15B_39	1898	Kigumba2015B	UG130078	999	0	4	1.962962963	2.733333333
GXE_Kigumba_15B_40	1899	Kigumba2015B	UG110008	UG110008	1	5	4.823529412	4.823529412
GXE_Kigumba_15B_41	1900	Kigumba2015B	UG120183	999	0	1	2.25	2.666666667
GXE_Kigumba_15B_42	1901	Kigumba2015B	UG110014	UG110014	1	2	1.363636364	2
GXE_Kigumba_15B_43	1902	Kigumba2015B	UG120022	999	0	3	1.047619048	2
GXE_Kigumba_15B_44	1903	Kigumba2015B	UG120237	999	0	4	2.4	2.75
GXE_Kigumba_15B_45	1904	Kigumba2015B	UG120099	999	0	5	1.333333333	2
GXE_Kigumba_15B_46	1905	Kigumba2015B	UG120221	999	0	1	3.461538462	3.56
GXE_Kigumba_15B_47	1906	Kigumba2015B	UG120040	999	0	2	1	1
GXE_Kigumba_15B_48	1907	Kigumba2015B	UG120178	999	0	3	1	1
GXE_Kigumba_15B_49	1908	Kigumba2015B	UG120110	999	0	4	1.454545455	2
GXE_Kigumba_15B_50	1909	Kigumba2015B	UG110023	999	0	5	1.047619048	2
GXE_Kigumba_15B_51	1910	Kigumba2015B	UG130084	999	0	1	1.090909091	2
GXE_Kigumba_15B_52	1911	Kigumba2015B	UG130116	999	0	2	1.538461538	2.4
GXE_Kigumba_15B_53	1912	Kigumba2015B	UG110008	UG110008	1	3	4.185185185	4.307692308
GXE_Kigumba_15B_54	1913	Kigumba2015B	UG110021	999	0	4	1.25	2
GXE_Kigumba_15B_55	1914	Kigumba2015B	UG110016	UG110016	1	5	4.818181818	4.818181818
GXE_Kigumba_15B_56	1915	Kigumba2015B	UG120189	999	0	1	NA	NA
GXE_Kigumba_15B_57	1916	Kigumba2015B	UG130092	999	0	2	4.5	4.5
GXE_Kigumba_15B_58	1917	Kigumba2015B	UG120131	999	0	3	NA	NA
GXE_Kigumba_15B_59	1918	Kigumba2015B	UG110028	999	0	4	1.25	2.25
GXE_Kigumba_15B_60	1919	Kigumba2015B	UG130015	999	0	5	3.25	3.25
GXE_Kigumba_15B_61	1920	Kigumba2015B	UG130100	999	0	1	1.333333333	2
GXE_Kigumba_15B_62	1921	Kigumba2015B	UG110016	UG110016	1	2	4.631578947	4.631578947
GXE_Kigumba_15B_63	1922	Kigumba2015B	UG110019	999	0	3	1.75	2.5
GXE_Kigumba_15B_64	1923	Kigumba2015B	UG120008	999	0	4	1.769230769	2.666666667
GXE_Kigumba_15B_65	1924	Kigumba2015B	UG110014	UG110014	1	5	NA	NA
GXE_Kigumba_15B_66	1925	Kigumba2015B	UG110017	UG110017	1	1	1	1
GXE_Kigumba_15B_67	1926	Kigumba2015B	UG110017	UG110017	1	2	2.4	3.333333333
GXE_Kigumba_15B_68	1927	Kigumba2015B	UG120006	999	0	3	1.945945946	3.058823529
GXE_Kigumba_15B_69	1928	Kigumba2015B	UG110017	UG110017	1	4	1.82	3.157894737
GXE_Kigumba_15B_70	1929	Kigumba2015B	UG120268	999	0	5	2.956521739	4.214285714
GXE_Kigumba_15B_71	1930	Kigumba2015B	UG120135	999	0	1	1	1
GXE_Kigumba_15B_72	1931	Kigumba2015B	UG130007	999	0	2	1	1
GXE_Kigumba_15B_73	1932	Kigumba2015B	UG110022	999	0	3	1	1
GXE_Kigumba_15B_74	1933	Kigumba2015B	UG130010	999	0	4	NA	NA
GXE_Kigumba_15B_75	1934	Kigumba2015B	UG130056	999	0	5	1.193548387	2.5
GXE_Kigumba_15B_76	1935	Kigumba2015B	UG120156	999	0	1	1	1
GXE_Kigumba_15B_77	1936	Kigumba2015B	UG120252	999	0	2	1	1
GXE_Kigumba_15B_78	1937	Kigumba2015B	UG120040	999	0	3	3.714285714	3.714285714
GXE_Kigumba_15B_79	1938	Kigumba2015B	UG120092	999	0	4	1	1
GXE_Kigumba_15B_80	1939	Kigumba2015B	UG120001	999	0	5	1	1
GXE_Kigumba_15B_81	1940	Kigumba2015B	UG120304	999	0	1	2.210526316	3.090909091
GXE_Kigumba_15B_82	1941	Kigumba2015B	UG120295	999	0	2	1.761904762	2.882352941
GXE_Kigumba_15B_83	1942	Kigumba2015B	UG110017	UG110017	1	3	1.434782609	3.5
GXE_Kigumba_15B_84	1943	Kigumba2015B	UG120203	999	0	4	4.4	4.4
GXE_Kigumba_15B_85	1944	Kigumba2015B	UG120089	999	0	5	2.16	3.230769231
GXE_Kigumba_15B_86	1945	Kigumba2015B	UG120004	999	0	1	1.755102041	3.055555556
GXE_Kigumba_15B_87	1946	Kigumba2015B	UG110008	UG110008	1	2	2.4	3.5
GXE_Kigumba_15B_88	1947	Kigumba2015B	UG120251	999	0	3	2.951219512	3.5
GXE_Kigumba_15B_89	1948	Kigumba2015B	UG120095	999	0	4	1.233333333	2.4
GXE_Kigumba_15B_90	1949	Kigumba2015B	UG110017	UG110017	1	5	2.114285714	3.052631579
GXE_Kigumba_15B_91	1950	Kigumba2015B	UG120138	999	0	1	1.777777778	3.333333333
GXE_Kigumba_15B_92	1951	Kigumba2015B	UG120072	999	0	2	1	1
GXE_Kigumba_15B_93	1952	Kigumba2015B	UG110029	999	0	3	1.333333333	2
GXE_Kigumba_15B_94	1953	Kigumba2015B	UG110014	UG110014	1	4	4.5	4.5
GXE_Kigumba_15B_95	1954	Kigumba2015B	UG120227	999	0	5	1.525	2.909090909
GXE_Kigumba_15B_96	1955	Kigumba2015B	UG120190	999	0	1	1	1
GXE_Kigumba_15B_97	1956	Kigumba2015B	UG130039	999	0	2	3	5
GXE_Kigumba_15B_98	1957	Kigumba2015B	UG110031	999	0	3	1.625	3.142857143
GXE_Kigumba_15B_99	1958	Kigumba2015B	UG120106	999	0	4	1.741935484	2.642857143
GXE_Kigumba_15B_100	1959	Kigumba2015B	UG130038	999	0	5	3.545454545	3.8
GXE_Kigumba_15B_101	1960	Kigumba2015B	UG110008	UG110008	1	1	4.347826087	4.347826087
GXE_Kigumba_15B_102	1961	Kigumba2015B	UG120064	999	0	2	1.333333333	2.666666667
GXE_Kigumba_15B_103	1962	Kigumba2015B	UG120212	999	0	3	3.666666667	3.666666667
GXE_Kigumba_15B_104	1963	Kigumba2015B	UG130006	999	0	4	1.073170732	2.5
GXE_Kigumba_15B_105	1964	Kigumba2015B	UG110008	UG110008	1	5	4.72	4.72
GXE_Kigumba_15B_106	1965	Kigumba2015B	UG130123	999	0	1	1	1
GXE_Kigumba_15B_107	1966	Kigumba2015B	UG120024	999	0	2	NA	NA
GXE_Kigumba_15B_108	1967	Kigumba2015B	UG120032	999	0	3	2.529411765	3.736842105
GXE_Kigumba_15B_109	1968	Kigumba2015B	UG120127	999	0	4	1.466666667	2.75
GXE_Kigumba_15B_110	1969	Kigumba2015B	UG120126	999	0	5	1	1
GXE_Kigumba_15B_111	1970	Kigumba2015B	UG120279	999	0	1	1.357142857	2.666666667
GXE_Kigumba_15B_112	1971	Kigumba2015B	UG120216	999	0	2	3.5	3.777777778
GXE_Kigumba_15B_113	1972	Kigumba2015B	UG110016	UG110016	1	3	4.65	4.65
GXE_Kigumba_15B_114	1973	Kigumba2015B	UG110022	999	0	4	1	1
GXE_Kigumba_15B_115	1974	Kigumba2015B	UG120199	999	0	5	3.117647059	3.769230769
GXE_Kigumba_15B_116	1975	Kigumba2015B	UG130048	999	0	1	NA	NA
GXE_Kigumba_15B_117	1976	Kigumba2015B	UG120271	999	0	2	1.045454545	2
GXE_Kigumba_15B_118	1977	Kigumba2015B	UG120213	999	0	3	3	3
GXE_Kigumba_15B_119	1978	Kigumba2015B	UG120124	999	0	4	1	1
GXE_Kigumba_15B_120	1979	Kigumba2015B	UG130083	999	0	5	1.962962963	3
GXE_Kigumba_15B_121	1980	Kigumba2015B	UG120136	999	0	1	1.12	3
GXE_Kigumba_15B_122	1981	Kigumba2015B	UG110015	UG110015	1	2	2.866666667	3.27027027
GXE_Kigumba_15B_123	1982	Kigumba2015B	UG120215	999	0	3	NA	NA
GXE_Kigumba_15B_124	1983	Kigumba2015B	UG120128	999	0	4	1	1
GXE_Kigumba_15B_125	1984	Kigumba2015B	UG120022	999	0	5	1.222222222	3
GXE_Kigumba_15B_126	1985	Kigumba2015B	UG120136	999	0	1	1.285714286	2.2
GXE_Kigumba_15B_127	1986	Kigumba2015B	UG110026	999	0	2	1.964285714	3.25
GXE_Kigumba_15B_128	1987	Kigumba2015B	UG130015	999	0	3	1.9	2.5
GXE_Kigumba_15B_129	1988	Kigumba2015B	UG120154	999	0	4	4.9	4.9
GXE_Kigumba_15B_130	1989	Kigumba2015B	UG120193	999	0	5	1.096774194	2.5
GXE_Kigumba_15B_131	1990	Kigumba2015B	UG110015	UG110015	1	1	1.222222222	2.2
GXE_Kigumba_15B_133	1991	Kigumba2015B	UG120187	999	0	3	1.666666667	3.5
GXE_Kigumba_15B_134	1992	Kigumba2015B	UG120180	999	0	4	1	1
GXE_Kigumba_15B_135	1993	Kigumba2015B	UG130085	999	0	5	1	1
GXE_Kigumba_15B_136	1994	Kigumba2015B	UG120267	999	0	1	1.628571429	2.466666667
GXE_Kigumba_15B_137	1995	Kigumba2015B	UG110020	999	0	2	2	4.666666667
GXE_Kigumba_15B_138	1996	Kigumba2015B	UG120194	999	0	3	1	1
GXE_Kigumba_15B_139	1997	Kigumba2015B	UG110016	UG110016	1	4	4.727272727	4.727272727
GXE_Kigumba_15B_140	1998	Kigumba2015B	UG120046	999	0	5	1.125	2
GXE_Kigumba_15B_141	1999	Kigumba2015B	UG120280	999	0	1	1.153846154	2
GXE_Kigumba_15B_142	2000	Kigumba2015B	UG120287	999	0	2	1.235294118	2.142857143
GXE_Kigumba_15B_143	2001	Kigumba2015B	UG110014	UG110014	1	3	4.5	4.5
[truncated: 1,593 more rows]
