# Supplementary material for: Outlook of Cassava Brown Streak Disease Assessment: Perspectives of the Screening Methods of Breeders and Pathologists
Source: Front Plant Sci. 2021 Jul 5;12:648436. doi: 10.3389/fpls.2021.648436 (PMC8288188; doi:10.3389/fpls.2021.648436)
Supplement: Supplementary file 1 [file Data_Sheet_1.zip › Data_Sets/CETs2_Foliar_Data_CycleOne.csv]

locationName	germplasmName	blockNumber	CBSD3s	P_CBSD3s	CBSD6s	P_CBSD6s
Namulonge	UG15F185P503	1	2.5	2.5	3	3
Namulonge	UG15F190P003	1	1.333333333	2	2.555555556	2.75
Namulonge	UG15F046P002	1	2	2	2.8	2.8
Namulonge	UG15F034P003	1	1	1	2.714285714	3
Namulonge	MKUMBA	1	1	1	1	1
Namulonge	UG15F196P015	1	3	3	2	2.666666667
Namulonge	UG15F183P012	1	2	2	3	3
Namulonge	UG15F168P501	1	2.6	2.6	3	3
Namulonge	UG15F177P010	1	1.75	2	3	3
Namulonge	UG110014	1	1	1	2.777777778	3
Namulonge	UG15F176P502	1	1.1	2	1.7	2
Namulonge	UG15F171P305	1	1	1	1	1
Namulonge	UG15F160P020	1	1	1	1.166666667	2
Namulonge	UG15F190P505	1	3	3	3	3
Namulonge	UG110134	1	1	1	1	1
Namulonge	UG15F158P002	1	1.555555556	2	1.875	2.4
Namulonge	UG15F149P002	1	1.8	2	1.4	2
Namulonge	UG15F120P187	1	1.7	2	2.5	2.5
Namulonge	UG15F034P003	1	1.4	2	2.777777778	2.777777778
Namulonge	UG110016	1	1.5	2	3	3
Namulonge	UG15F325P512	1	1	1	1.666666667	2
Namulonge	UG15F158P502	1	1.111111111	2	2.111111111	2.428571429
Namulonge	UG15F246P504	1	1	1	2.666666667	2.666666667
Namulonge	UG15F136P009	1	1	1	2.833333333	2.833333333
Namulonge	UG15F194P011	1	1	1	1	1
Namulonge	UG15F194P003	1	1	1	2	2
Namulonge	UG110017	1	1.428571429	2.5	1.571428571	3
Namulonge	UG15F236P025	1	1	1	2.444444444	2.444444444
Namulonge	UG15F222P030	1	1.6	2.2	2.5	2.666666667
Namulonge	UG15F302P017	1	1	1	1	1
Namulonge	UG15F302P513	1	1.222222222	3	1.125	2
Namulonge	UG15F204P003	1	1.6	2.5	2.5	3
Namulonge	UG15F290P002	1	1	1	2.222222222	3.2
Namulonge	UG110134	1	1.2	2	1.75	2.5
Namulonge	UG15F192P530	1	1	1	1.444444444	2.333333333
Namulonge	UG15F249P003	1	2.111111111	2.25	3	3
Namulonge	UG15F251P528	1	1	1	1.2	2
Namulonge	UG15F289P503	1	1	1	1.625	2.666666667
Namulonge	UG15F084P003	2	1.888888889	2	3	3
Namulonge	UG110134	2	1.125	2	1	1
Namulonge	UG15F195P006	2	2.2	2.2	2.8	2.8
Namulonge	UG15F136P012	2	1.4	3	3	3
Namulonge	UG15F177P003	2	2.5	2.5	1	1
Namulonge	UG15F195P005	2	1.333333333	2	2.333333333	2.5
Namulonge	UG110134	2	1	1	1	1
Namulonge	UG15F109P503	2	1	1	1	1
Namulonge	UG15F177P001	2	1.222222222	2	2.5	4
Namulonge	UG15F031P003	2	1	1	1.2	2
Namulonge	UG15F177P005	2	1	1	1.2	2
Namulonge	MKUMBA	2	1	1	1.2	3
Namulonge	UG15F172P010	2	NA	NA	NA	NA
Namulonge	UG15F117P004	2	1.428571429	2	1.714285714	2.666666667
Namulonge	UG15F189P004	2	2.333333333	2.5	3	3
Namulonge	UG15F174P002	2	1.4	2	1.8	3
Namulonge	UG110016	2	2	2	3	3
Namulonge	UG15F156P002	2	1.888888889	2	3	3
Namulonge	UG15F185P510	2	1.75	2	2.25	2.666666667
Namulonge	UG15F205P001	2	1.857142857	2	2.857142857	2.857142857
Namulonge	UG15F113P001	2	1.5	2	1.555555556	2.666666667
Namulonge	UG15F030P001	2	1	1	1	1
Namulonge	UG15F178P002	2	1.125	2	1.875	2.75
Namulonge	UG110014	2	1	1	1	1
Namulonge	UG15F173P004	2	1	1	1	1
Namulonge	UG15F168P008	2	1	1	1.222222222	3
Namulonge	UG15F274P504	2	1.2	2	1.333333333	2.5
Namulonge	UG15F198P006	2	1.714285714	2	1.166666667	2
Namulonge	UG15F186P001	2	1.333333333	2	2.25	2.428571429
Namulonge	UG15F082P501	2	2	2	3	3
Namulonge	UG15F204P004	2	1	1	2.2	2.333333333
Namulonge	UG110017	2	1.428571429	2	1.142857143	2
Namulonge	UG15F061P002	2	1.1	2	1.5	2.666666667
Namulonge	UG15F169P009	2	1	1	1	1
Namulonge	UG15F034P014	2	1.6	2	1.9	2.8
Namulonge	UG15F100P003	2	2.3	2.3	3	3
Namulonge	UG15F169P005	2	2	2	1.7	2.4
Namulonge	UG15F165P003	2	2.6	2.6	2.8	2.8
Namulonge	UG15F175P002	2	2.777777778	2.777777778	3	3
Namulonge	UG15F034P011	3	1.1	2	1	1
Namulonge	UG15F156P012	3	1.8	2.333333333	2.111111111	3
Namulonge	UG15F176P015	3	1.9	2	2	2.25
Namulonge	UG110134	3	1	1	1.2	2
Namulonge	UG15F177P008	3	1.111111111	2	1.555555556	2
Namulonge	UG15F195P004	3	2	2	1.166666667	2
Namulonge	UG15F169P507	3	1.3	2	1	1
Namulonge	UG110014	3	1	1	2.8	4
Namulonge	UG15F168P010	3	1.857142857	2.5	2.125	2.8
Namulonge	UG15F199P003	3	1.4	2	2.666666667	2.666666667
Namulonge	UG15F189P007	3	1.166666667	2	1.2	2
Namulonge	UG15F176P002	3	1.5	2.25	1	1
Namulonge	UG110017	3	1	1	1.5	2.333333333
Namulonge	UG15F170P512	3	1	1	1.2	3
Namulonge	UG15F178P008	3	2.4	2.4	2.5	2.666666667
Namulonge	UG15F325P516	3	1.4	2	3	3
Namulonge	F10-30	3	1	1	1	1
Namulonge	UG15F144P010	3	1	1	1	1
Namulonge	UG15F257P007	3	2	2	2.5	2.5
Namulonge	UG15F034P001	3	1	1	1.5	2
Namulonge	UG15F030P516	3	NA	NA	NA	NA
Namulonge	UG15F322P006	3	1.555555556	2	2.625	2.857142857
Namulonge	UG15F176P501	3	1.5	2	1	1
Namulonge	UG15F375P524	3	1	1	1	1
Namulonge	MKUMBA	3	1	1	1	1
Namulonge	UG15F144P004	3	NA	NA	NA	NA
Namulonge	UG15F174P002	3	1.5	2	1.666666667	2
Namulonge	UG15F254P002	3	2.571428571	2.571428571	1.666666667	2.333333333
Namulonge	UG15F364P502	3	1	1	1	1
Namulonge	UG15F233P090	3	1	1	1	1
Namulonge	UG15F195P011	3	1.4	2	1	1
Namulonge	UG15F233P049	3	2.666666667	3	1.75	2
Namulonge	UG110016	3	2.1	2.222222222	2.444444444	2.625
Namulonge	UG15F306P022	3	1.777777778	2.75	2	3
Namulonge	UG15F167P005	3	1.5	2	2.8	2.8
Namulonge	UG15F031P001	3	1.111111111	2	1	1
Namulonge	UG15F312P003	3	1.9	2.5	1.625	2.666666667
Namulonge	UG15F201P517	3	1	1	1	1
Namulonge	UG15F190P005	4	1.5	2	2.5	2.5
Namulonge	UG110017	4	1.111111111	2	1.111111111	2
Namulonge	UG15F177P014	4	1.111111111	2	1.25	3
Namulonge	UG15F430P017	4	1.6	2.2	2.5	2.5
Namulonge	UG15F223P005	4	1	1	1.25	3
Namulonge	UG15F034P001	4	1.7	2	1.888888889	2.142857143
Namulonge	UG15F174P002	4	1	1	2.5	4
Namulonge	UG15F169P006	4	2	2	1	1
Namulonge	MKUMBA	4	1.2	2	1.2	3
Namulonge	UG15F325P029	4	1.8	2.333333333	2.5	2.5
Namulonge	UG15F190P016	4	2	2.166666667	1.6	2.5
Namulonge	UG15F177P502	4	1	1	1.125	2
Namulonge	UG110016	4	2	2.5	2	2.333333333
Namulonge	UG15F140P003	4	1.25	3	1.333333333	3
Namulonge	UG15F084P002	4	2	2	1.75	2
Namulonge	UG15F176P016	4	1.5	2	1	1
Namulonge	UG15F171P009	4	2.222222222	2.833333333	2.25	2.428571429
Namulonge	UG15F176P011	4	2	2	1	1
Namulonge	UG110014	4	1.714285714	2	2.166666667	2.75
Namulonge	UG15F031P009	4	2	2	NA	NA
Namulonge	UG15F325P008	4	1.75	2	1.333333333	2
Namulonge	UG15F193P009	4	2.625	2.625	2.5	2.5
Namulonge	UG110134	4	1	1	1	1
Namulonge	UG15F008P045	4	1.428571429	2	1	1
Namulonge	UG15F276P009	4	1.111111111	2	1	1
Namulonge	UG15F372P502	4	1	1	1	1
Namulonge	UG15F163P004	4	2.333333333	2.714285714	2.555555556	2.75
Namulonge	F10-30	4	1	1	1.222222222	3
Namulonge	UG15F307P014	4	2.222222222	2.222222222	1.5	2
Namulonge	UG15F306P009	4	2.125	2.125	1.125	2
Namulonge	UG15F233P075	4	2.777777778	2.777777778	3.111111111	3.714285714
Namulonge	UG15F167P003	4	1.6	2	1.333333333	2
Namulonge	UG15F222P518	4	1.777777778	2	1.222222222	2
Namulonge	UG15F318P005	4	2.6	2.6	3.777777778	3.777777778
Namulonge	UG15F124P010	4	1.875	2	1.285714286	2
Namulonge	UG15F175P009	4	1	1	1	1
Namulonge	UG15F361P511	4	2.25	2.25	2.25	2.25
Namulonge	UG15F084P001	4	2.333333333	2.333333333	2.333333333	2.333333333
Namulonge	UG15F175P007	4	1	1	1	1
Namulonge	UG15F189P006	5	2.333333333	2.333333333	3	3
Namulonge	UG15F030P018	5	2.25	2.666666667	2.571428571	2.571428571
Namulonge	UG15F034P002	5	2.6	2.6	2.6	2.6
Namulonge	UG15F061P005	5	2.5	2.8	2.833333333	2.833333333
Namulonge	UG15F176P502	5	1.111111111	2	1	1
Namulonge	UG110017	5	1.285714286	3	1.4	3
Namulonge	UG15F113P005	5	2	2.111111111	2.2	2.2
Namulonge	UG15F174P001	5	1.25	2	1.714285714	2
Namulonge	UG15F079P011	5	1.1	2	1.3	2
Namulonge	UG15F136P009	5	1	1	1	1
Namulonge	UG15F176P001	5	2.1	2.1	2	2
Namulonge	UG15F030P012	5	1.888888889	2.142857143	2.625	2.625
Namulonge	F10-30	5	1	1	1.111111111	2
Namulonge	UG15F190P007	5	1.666666667	2	1.75	2
Namulonge	UG15F140P001	5	1.3	2.5	1.857142857	3
Namulonge	UG15F325P020	5	NA	NA	NA	NA
Namulonge	UG15F168P004	5	1	1	1	1
Namulonge	UG15F173P003	5	1.9	2	2.555555556	2.555555556
Namulonge	UG15F178P004	5	1.75	2.5	2	2
Namulonge	UG15F325P507	5	NA	NA	NA	NA
Namulonge	UG110016	5	2	2	2.333333333	2.333333333
Namulonge	UG15F181P010	5	1.857142857	2	2	2
Namulonge	UG15F239P025	5	1.666666667	2	2.888888889	2.888888889
Namulonge	UG15F039P022	5	1.833333333	2	2	2
Namulonge	MKUMBA	5	NA	NA	NA	NA
Namulonge	UG15F114P002	5	1.5	2	2	2
Namulonge	UG15F239P034	5	1	1	1	1
Namulonge	UG15F008P030	5	2.111111111	2.25	2.25	2.25
Namulonge	UG15F322P004	5	1.5	2	2.166666667	2.166666667
Namulonge	UG110014	5	1.25	2	2	2
Namulonge	UG15F034P002	5	1.7	2	2.1	2.1
Namulonge	UG15F233P105	5	2.142857143	2.333333333	1.666666667	2
Namulonge	UG15F034P001	5	1	1	1	1
Namulonge	UG15F262P045	5	1.444444444	2.333333333	1	1
Namulonge	UG110134	5	1.5	2	1	1
Namulonge	UG15F079P006	5	2	3	2.375	2.375
Namulonge	UG15F235P064	5	1.6	2.2	2	2.285714286
Namulonge	UG15F034P009	5	1	1	1	1
Namulonge	UG15F035P001	5	1.571428571	2	3	3
Namulonge	UG15F168P001	6	1	1	NA	NA
Namulonge	UG15F140P002	6	1.2	2	1.2	2
Namulonge	UG110014	6	1.25	2	1.875	2
Namulonge	UG15F192P530	6	2	2.2	2.833333333	2.833333333
Namulonge	UG15F144P007	6	1.5	2	2	2
Namulonge	UG15F091P005	6	1.875	2.4	2.25	2.25
Namulonge	UG15F034P001	6	1.666666667	2	2.333333333	2.333333333
Namulonge	F10-30	6	1	1	1.25	2
Namulonge	UG15F173P001	6	1.857142857	2	2	2
Namulonge	UG15F173P006	6	1.25	2	1	1
Namulonge	UG15F322P501	6	1.888888889	2	2.714285714	2.714285714
Namulonge	UG15F196P017	6	1.25	2	1.75	2
Namulonge	UG15F136P002	6	1	1	2	2
Namulonge	UG110134	6	1	1	1	1
Namulonge	UG15F196P018	6	1	1	1	1
Namulonge	UG15F325P527	6	NA	NA	NA	NA
Namulonge	UG15F192P008	6	NA	NA	NA	NA
Namulonge	UG15F171P006	6	1.9	2.5	2.833333333	2.833333333
Namulonge	UG110017	6	1	1	1	1
Namulonge	UG15F166P002	6	2	2	3	3
Namulonge	UG15F156P005	6	1.625	2	2.5	2.5
Namulonge	UG15F169P508	6	NA	NA	NA	NA
Namulonge	UG15F252P001	6	1.625	2	2.125	2.125
Namulonge	UG15F430P012	6	2	2	3	3
Namulonge	UG15F008P022	6	1	1	1.125	2
Namulonge	UG110016	6	2	2	3	3
Namulonge	UG15F262P055	6	1	1	1	1
Namulonge	UG15F202P004	6	2	2	2	2
Namulonge	UG15F008P052	6	1.5	2	2.3	2.3
Namulonge	UG15F082P001	6	2.111111111	2.111111111	2	2
Namulonge	UG15F110P003	6	1.125	2	1	1
Namulonge	UG15F273P503	6	1.125	2	2	2.142857143
Namulonge	MKUMBA	6	1	1	1	1
Namulonge	UG15F233P063	6	1.714285714	2.25	1.833333333	2
Namulonge	UG15F177P007	6	1.333333333	2	1.444444444	3
Namulonge	UG15F083P036	6	1	1	1.714285714	2.25
Namulonge	UG15F176P511	6	1.333333333	2	2.25	2.25
Namulonge	UG15F272P001	6	1.5	2	1.444444444	2
Namulonge	UG15F008P019	6	1	1	1.1	2
Namulonge	UG15F156P004	7	2.75	2.75	2.625	2.625
Namulonge	UG15F325P520	7	1	1	1.625	2.25
Namulonge	UG15F322P007	7	2.333333333	2.5	2.888888889	2.888888889
Namulonge	UG15F173P004	7	2.285714286	2.285714286	2.714285714	2.714285714
Namulonge	UG15F091P001	7	1	1	1.3	2.5
Namulonge	UG110134	7	1	1	1	1
Namulonge	UG15F196P019	7	1	1	NA	NA
Namulonge	UG15F096P003	7	1.4	3	1	1
Namulonge	UG15F108P001	7	1	1	2	2.8
Namulonge	UG15F138P003	7	2.222222222	3.2	2.571428571	2.833333333
Namulonge	UG15F096P005	7	1	1	1.75	2.5
Namulonge	F10-30	7	1	1	1.6	2
Namulonge	UG15F190P012	7	3	3	3	3
Namulonge	UG15F030P008	7	NA	NA	NA	NA
Namulonge	UG15F183P006	7	1.333333333	2	1.666666667	2.5
Namulonge	UG15F193P002	7	1	1	2	2
Namulonge	UG110014	7	1	1	1	1
Namulonge	UG15F183P009	7	1	1	1	1
Namulonge	UG15F177P006	7	NA	NA	NA	NA
Namulonge	UG15F193P005	7	1	1	1	1
Namulonge	UG15F183P010	7	1	1	NA	NA
Namulonge	UG15F185P008	7	2	2	1	1
Namulonge	UG15F023P001	7	NA	NA	NA	NA
Namulonge	MKUMBA	7	1	1	1	1
Namulonge	UG15F008P032	7	1.5	2	2	2
Namulonge	UG15F039P020	7	1.166666667	2	2	2
Namulonge	UG15F253P501	7	2.444444444	2.625	2.888888889	2.888888889
Namulonge	UG15F079P001	7	1	1	2.25	2.25
Namulonge	UG15F233P089	7	1.333333333	2	2	2
Namulonge	UG15F215P003	7	2.4	2.4	3	3
Namulonge	UG15F222P038	7	1	1	1.125	2
Namulonge	UG110017	7	1	1	1	1
Namulonge	UG15F025P010	7	1.5	2	3	3
Namulonge	UG15F061P007	7	1	1	1	1
Namulonge	UG15F201P012	7	1.5	4	2.5	2.5
Namulonge	UG15F302P016	7	1.7	2	2.1	2.571428571
Namulonge	UG15F233P025	7	3.666666667	3.666666667	3	3
Namulonge	UG110016	7	2.25	2.25	3	3
Namulonge	UG15F262P052	7	1	1	1	1
Namulonge	UG15F196P005	8	1.666666667	2	1.625	2.25
Namulonge	UG15F034P010	8	1.9	2	2.8	2.8
Namulonge	F10-30	8	1	1	1.3	2.5
Namulonge	UG15F195P003	8	1	1	1.75	2.5
Namulonge	UG15F135P006	8	1	1	1	1
Namulonge	UG15F035P004	8	1	1	1.142857143	2
Namulonge	UG15F034P002	8	1	1	1.333333333	2
Namulonge	MKUMBA	8	1	1	1	1
Namulonge	UG15F183P029	8	1.8	2.333333333	3	3
Namulonge	UG15F196P013	8	1.333333333	2	3	3
Namulonge	UG15F176P013	8	1.9	2	3	3
Namulonge	UG15F219P503	8	1.7	2	3	3
Namulonge	UG15F238P003	8	1.857142857	2.2	2.8	2.8
Namulonge	UG110016	8	2	2.5	3	3
Namulonge	UG15F030P004	8	NA	NA	NA	NA
Namulonge	UG15F176P012	8	1.428571429	2	2.2	2.5
Namulonge	UG15F178P011	8	1.25	3	1	1
Namulonge	UG15F171P013	8	NA	NA	NA	NA
Namulonge	UG15F179P007	8	1	1	1.857142857	3
Namulonge	UG15F128P002	8	1.5	2	3	3
Namulonge	UG110017	8	1.142857143	2	1.571428571	3
Namulonge	UG15F190P011	8	2.2	2.2	3	3
Namulonge	UG15F035P002	8	1.333333333	2	2.375	2.375
Namulonge	UG15F187P536	8	1.25	2	2.5	2.5
Namulonge	UG15F070P001	8	1	1	1.428571429	2
Namulonge	UG15F181P004	8	1	1	1	1
Namulonge	UG110134	8	1	1	1	1
Namulonge	UG15F008P020	8	1.285714286	3	1.285714286	2
Namulonge	UG15F031P003	8	1.7	2	2.1	2.833333333
Namulonge	UG15F233P057	8	2	2	3	3
Namulonge	UG15F362P505	8	1.9	2	2.6	2.777777778
Namulonge	UG15F091P006	8	1.5	2	1.666666667	3
Namulonge	UG15F233P052	8	2.111111111	2.666666667	2.5	3
Namulonge	UG110014	8	1	1	1.857142857	2.5
Namulonge	UG15F248P006	8	1	1	1.285714286	3
Namulonge	UG15F034P004	8	1.333333333	2	2	2.5
Namulonge	UG15F222P024	8	1.625	2	2.714285714	2.714285714
Namulonge	UG15F138P004	8	1.285714286	2	2.5	2.5
Namulonge	UG15F430P504	9	2.833333333	2.833333333	1.4	3
Namulonge	UG110017	9	1	1	1	1
Namulonge	UG15F325P021	9	1	1	3.75	3.75
Namulonge	UG15F183P034	9	1	1	3.666666667	3.666666667
Namulonge	UG15F168P002	9	2	2	2.571428571	3.2
Namulonge	UG15F170P002	9	1.142857143	2	2	2.25
Namulonge	UG15F135P001	9	1.75	2.2	1.833333333	2.666666667
Namulonge	UG15F173P005	9	1	1	3	3
Namulonge	UG15F178P006	9	1	1	1	1
Namulonge	F10-30	9	1	1	2.833333333	3.75
Namulonge	UG15F170P504	9	1.222222222	3	1	1
Namulonge	UG15F189P001	9	2.6	2.6	1	1
Namulonge	UG110014	9	NA	NA	NA	NA
Namulonge	UG15F192P018	9	1	1	1	1
Namulonge	UG15F325P513	9	1.111111111	2	1.666666667	3
Namulonge	MKUMBA	9	1	1	1.125	2
Namulonge	UG15F170P006	9	1.333333333	2	1.5	2.5
Namulonge	UG15F105P004	9	1	1	1.571428571	3
Namulonge	UG15F196P016	9	1	1	1.5	2
Namulonge	UG15F170P507	9	1	1	1.222222222	3
Namulonge	UG15F171P516	9	2	2.111111111	2.666666667	2.875
Namulonge	UG15F096P006	9	2	2	1	1
Namulonge	UG15F196P001	9	3	3	1	1
Namulonge	UG110014	9	1.142857143	2	1.833333333	2.666666667
Namulonge	UG15F306P007	9	1.7	2.4	2	3
Namulonge	UG15F158P005	9	1.625	2	1.125	2
Namulonge	UG15F239P013	9	1.666666667	2	1	1
Namulonge	UG15F158P017	9	1.4	2	1	1
Namulonge	UG110016	9	2.166666667	2.166666667	2.833333333	2.833333333
Namulonge	UG15F284P002	9	1.555555556	2	2	2.8
Namulonge	UG15F034P001	9	1.25	2	2.6	3
Namulonge	UG15F008P026	9	1	1	1.571428571	2.333333333
Namulonge	UG15F213P002	9	1.4	2.333333333	1.428571429	4
Namulonge	UG15F251P530	9	1.6	2	2.888888889	3.125
Namulonge	UG15F265P001	9	1.2	2	1.4	3
Namulonge	UG110134	9	1	1	1	1
Namulonge	UG15F197P002	9	1	1	1	1
Namulonge	UG15F198P009	9	1.666666667	2	2.25	2.666666667
Namulonge	UG15F176P509	9	2	3	1	1
Namulonge	UG15F199P006	10	1	1	1.2	2
Namulonge	UG15F156P001	10	1	1	1.625	2
Namulonge	UG15F172P009	10	1.777777778	2.75	1.375	2.5
Namulonge	UG15F325P001	10	1.666666667	2	1	1
Namulonge	UG15F172P004	10	1.5	2	1.375	2.5
Namulonge	UG110014	10	1	1	1	1
Namulonge	UG15F138P002	10	1.166666667	2	1	1
Namulonge	UG15F179P003	10	1.833333333	2.666666667	3.333333333	3.333333333
Namulonge	UG15F196P004	10	1.166666667	2	1	1
Namulonge	UG15F170P506	10	1	1	1	1
Namulonge	UG15F175P517	10	2.333333333	3	1.666666667	2
Namulonge	UG15F180P002	10	1.7	2	1.9	2.8
Namulonge	UG110017	10	2.25	2.666666667	1.666666667	3
Namulonge	UG15F034P008	10	1.333333333	2	1	1
Namulonge	UG15F180P502	10	1	1	1	1
Namulonge	UG15F034P005	10	1.333333333	2	1	1
Namulonge	UG15F183P022	10	3	3	1	1
Namulonge	UG15F135P018	10	1.375	2	2.833333333	3.2
Namulonge	UG15F177P015	10	1.4	2	2	2.666666667
Namulonge	UG110134	10	1	1	1	1
Namulonge	UG15F193P005	10	1.166666667	2	1.8	2.333333333
Namulonge	UG15F105P003	10	NA	NA	NA	NA
Namulonge	UG15F254P503	10	1	1	1	1
Namulonge	UG15F080P505	10	NA	NA	NA	NA
Namulonge	UG15F263P002	10	1.1	2	1	1
Namulonge	F10-30	10	1	1	1.25	3
Namulonge	UG15F195P007	10	1	1	2	2
Namulonge	UG15F214P001	10	1.25	2	1	1
Namulonge	UG15F284P001	10	1.5	2.666666667	1	1
Namulonge	UG15F368P501	10	1.5	2	2	3
Namulonge	UG15F070P007	10	NA	NA	NA	NA
Namulonge	UG15F228P016	10	1.7	2	1.777777778	2.4
Namulonge	UG110016	10	1.75	2	2.5	3
Namulonge	UG15F008P010	10	1.2	2	1	1
Namulonge	UG15F025P018	10	1.6	2	1.8	2.333333333
Namulonge	UG15F251P028	10	1	1	1	1
Namulonge	UG15F198P003	10	2	2.333333333	1.625	2.666666667
Namulonge	MKUMBA	10	1	1	1.285714286	3
Namulonge	UG15F034P015	10	2.5	2.714285714	1.25	3
Namulonge	UG15F034P006	11	1	1	1.25	2
Namulonge	UG110134	11	1	1	1	1
Namulonge	UG15F192P012	11	1.7	2.166666667	2.8	2.8
Namulonge	UG15F183P021	11	1	1	1.142857143	2
Namulonge	UG15F180P005	11	1	1	1	1
Namulonge	UG15F195P008	11	1	1	1	1
Namulonge	UG15F194P009	11	1	1	1	1
Namulonge	UG110016	11	2	2	3	3
Namulonge	UG15F195P009	11	1.666666667	2	2.333333333	2.333333333
Namulonge	UG15F034P006	11	3	3	3	3
Namulonge	UG15F030P015	11	1.9	2	3	3
Namulonge	UG15F079P010	11	1.8	3	3	3
Namulonge	UG15F165P501	11	2	2	3	3
Namulonge	UG15F222P017	11	1.777777778	2	2.777777778	2.777777778
Namulonge	UG110014	11	1	1	1.75	2.5
Namulonge	UG15F099P001	11	1.666666667	2	2.857142857	2.857142857
Namulonge	UG15F030P011	11	2	2	3	3
Namulonge	UG15F239P021	11	3	3	3	3
Namulonge	UG15F233P091	11	3	3	3	3
Namulonge	UG15F262P037	11	1.125	2	2.75	2.75
Namulonge	UG15F051P029	11	2	2	3	3
Namulonge	MKUMBA	11	1	1	1	1
Namulonge	UG15F318P002	11	2.5	3	2.333333333	3
Namulonge	UG15F124P003	11	1.714285714	2	1.666666667	2.333333333
Namulonge	UG15F034P005	11	2	2	2.8	2.8
Namulonge	UG15F112P005	11	1.666666667	2	1.5	2
Namulonge	UG15F173P007	11	2	2	1.3	2
Namulonge	UG15F031P001	11	1	1	1	1
Namulonge	UG15F263P004	11	1	1	1	1
Namulonge	UG15F325P012	11	NA	NA	NA	NA
Namulonge	UG15F293P001	11	2.125	2.285714286	2.833333333	2.833333333
Namulonge	UG15F022P501	11	NA	NA	NA	NA
Namulonge	UG15F030P517	11	1.666666667	2	3	3
Namulonge	UG15F325P508	11	1.142857143	2	2.25	2.25
Namulonge	UG110017	11	1.571428571	2	1.857142857	3
Namulonge	UG15F190P001	11	1	1	1	1
Namulonge	UG15F171P506	11	1.4	2	1.8	3
Namulonge	UG15F429P003	11	2	2.111111111	2.8	2.8
Namulonge	UG15F034P018	11	2	2	3	3
Namulonge	UG15F226P012	12	2	2.666666667	2.555555556	2.75
Namulonge	UG15F192P017	12	1.375	2	2	3
Namulonge	UG15F325P506	12	1.333333333	2	2.5	2.5
Namulonge	MKUMBA	12	1.25	2	1	1
Namulonge	UG15F353P502	12	1	1	1.5	3
Namulonge	UG15F030P016	12	2.166666667	2.4	3	3
Namulonge	UG15F169P004	12	1	1	2	2
Namulonge	UG15F312P007	12	3	3	2.5	2.5
Namulonge	UG15F176P004	12	1.25	2	1.25	2
Namulonge	UG15F039P015	12	1.7	2	1.333333333	2.5
Namulonge	UG15F181P007	12	2.333333333	2.5	2.75	3
Namulonge	UG110017	12	1.5	2	2	3
Namulonge	UG15F302P007	12	1.5	2	1.25	2
Namulonge	UG15F170P511	12	1.333333333	2	1	1
Namulonge	UG15F180P507	12	2.875	2.875	3	3
Namulonge	UG15F180P014	12	2	2	3	3
Namulonge	UG15F180P006	12	3	3	3	3
Namulonge	UG110014	12	1	1	2	2.5
Namulonge	UG15F183P007	12	1.222222222	2	2.222222222	2.571428571
Namulonge	UG15F046P001	12	2	2	3	3
Namulonge	UG15F325P019	12	1	1	1	1
Namulonge	UG15F215P014	12	1	1	1	1
Namulonge	UG15F140P501	12	2.333333333	2.6	2.2	3
Namulonge	UG15F233P033	12	1	1	1	1
Namulonge	UG15F102P001	12	1.333333333	2	2.2	3
Namulonge	UG15F183P008	12	1	1	3	3
Namulonge	UG15F325P529	12	1	1	2	2
Namulonge	UG15F034P007	12	NA	NA	NA	NA
Namulonge	UG110017	12	1	1	1	1
Namulonge	UG110134	12	NA	NA	1	1
Namulonge	UG15F325P017	12	1.5	2	1	1
Namulonge	UG15F169P003	12	2.571428571	2.833333333	2.857142857	2.857142857
Namulonge	UG110016	12	NA	NA	NA	NA
Namulonge	UG110134	12	NA	NA	NA	NA
Namulonge	MKUMBA	12	NA	NA	NA	NA
Namulonge	UG110014	12	NA	NA	NA	NA
Namulonge	UG110017	12	NA	NA	NA	NA
Namulonge	UG110016	12	NA	NA	NA	NA
Namulonge	UG15F088P001	13	1	1	2.571428571	2.571428571
Namulonge	UG15F120P005	13	1.166666667	2	3	3
Namulonge	UG15F118P020	13	1	1	3	3
Namulonge	UG15F233P005	13	2.5	3	4	4
Namulonge	UG110014	13	1	1	1.875	2
Namulonge	UG15F289P011	13	1	1	2	2
Namulonge	UG15F296P004	13	1.25	2	1.5	2
Namulonge	UG15F244P007	13	2	2	2.5	2.5
Namulonge	UG15F289P510	13	1	1	1.571428571	5
Namulonge	UG15F172P001	13	1.1	2	1.4	2
Namulonge	UG110016	13	1	1	2.6	2.6
Namulonge	UG15F176P007	13	1.111111111	2	2.111111111	2.111111111
Namulonge	UG15F181P009	13	1.285714286	2	1.285714286	2
Namulonge	UG15F140P006	13	1	1	NA	NA
Namulonge	UG15F116P507	13	1	1	1	1
Namulonge	UG15F233P004	13	1.166666667	2	2.166666667	2.166666667
Namulonge	F10-30	13	1	1	2.714285714	2.714285714
Namulonge	UG15F064P010	13	1.777777778	2.166666667	2	2
Namulonge	UG15F113P507	13	1	1	1.25	2
Namulonge	UG15F060P501	13	1	1	1	1
Namulonge	UG15F296P005	13	1	1	1.142857143	2
Namulonge	UG15F177P016	13	1	1	1	1
Namulonge	UG15F238P001	13	1.1	2	2.222222222	2.222222222
Namulonge	UG110017	13	1	1	1.333333333	2
Namulonge	UG15F210P011	13	1.5	2.5	2.5	2.5
Namulonge	UG15F109P002	13	1	1	2	2
Namulonge	UG15F117P512	13	1.1	2	1	1
Namulonge	UG15F117P506	13	1	1	2.8	2.8
Namulonge	UG15F244P003	13	2.4	2.75	3	3
Namulonge	UG15F271P009	13	2	2	2	2
Namulonge	UG15F237P001	13	1	1	NA	NA
Namulonge	MKUMBA	13	1	1	1.125	2
Namulonge	UG15F116P006	13	1	1	2	2
Namulonge	UG15F325P016	13	1	1	1	1
Namulonge	UG15F079P014	13	1	1	2	2
Namulonge	UG15F039P026	13	1	1	1.333333333	3
Namulonge	UG110134	13	1	1	1	1
Namulonge	UG15F096P002	13	1.25	2	2	2
Namulonge	UG15F190P501	14	1.444444444	2	2	2
Namulonge	UG15F271P005	14	1.75	2	2.875	2.875
Namulonge	UG110134	14	1	1	1	1
Namulonge	UG15F267P003	14	1.5	2	2.7	2.7
Namulonge	UG15F256P010	14	1	1	1	1
Namulonge	UG15F244P013	14	1	1	2	2
Namulonge	UG15F190P008	14	2.333333333	2.333333333	2.333333333	2.333333333
Namulonge	UG15F267P005	14	1.666666667	2.2	2.222222222	2.571428571
Namulonge	UG15F087P005	14	1.25	2	1.75	2
Namulonge	UG110016	14	1.833333333	2	2.333333333	2.333333333
Namulonge	UG15F088P503	14	1	1	2.555555556	2.555555556
Namulonge	UG15F244P001	14	1.2	2	2.6	2.6
Namulonge	UG15F168P009	14	1	1	1.333333333	2
Namulonge	UG15F268P001	14	1	1	2	2.125
Namulonge	UG15F088P006	14	1.333333333	2	2.777777778	2.777777778
Namulonge	UG15F087P003	14	1	1	2.5	2.5
Namulonge	UG15F291P003	14	1	1	2	2
Namulonge	UG15F258P009	14	2.125	2.125	2.125	2.125
Namulonge	UG15F206P001	14	1.875	2.166666667	2.555555556	2.555555556
Namulonge	UG110014	14	1.2	2	2	2
Namulonge	UG15F108P002	14	1	1	1.75	2
Namulonge	UG15F258P507	14	NA	NA	NA	NA
Namulonge	UG15F072P001	14	1	1	1.1	2
Namulonge	UG15F244P002	14	1	1	1	1
Namulonge	UG15F120P003	14	1.8	2.142857143	2.5	2.5
Namulonge	UG15F271P006	14	1	1	1	1
Namulonge	UG15F271P003	14	1.1	2	1	1
Namulonge	UG15F306P023	14	1	1	1	1
Namulonge	MKUMBA	14	1	1	1	1
Namulonge	UG15F042P004	14	1	1	1	1
Namulonge	UG160017	14	1.375	2	1.444444444	2
Namulonge	UG15F030P019	14	1.9	2	2.6	2.6
Namulonge	UG15F239P018	14	1.6	2	1.8	2
Namulonge	UG110017	14	NA	NA	1.888888889	2.142857143
Namulonge	UG15F291P016	14	2.1	2.222222222	2.7	2.7
Namulonge	UG15F234P004	14	2	2	2.125	2.285714286
Namulonge	UG15F209P001	14	1	1	1.1	2
Namulonge	UG160002	14	2.125	2.125	2.5	2.5
Namulonge	UG15F037P005	14	1.428571429	2	2.166666667	2.166666667
Namulonge	UG15F117P007	15	1	1	1	1
Namulonge	UG110016	15	1	1	NA	NA
Namulonge	UG15F011P002	15	1.5	2.25	1.4	2
Namulonge	UG15F043P016	15	1.1	2	1	1
Namulonge	UG15F044P005	15	1	1	1	1
Namulonge	UG15F043P009	15	1	1	1	1
Namulonge	UG15F063P006	15	1.125	2	2	2.6
Namulonge	UG15F397P501	15	1	1	1	1
Namulonge	UG15F042P001	15	1	1	1	1
Namulonge	UG15F239P007	15	1.2	2	1.25	2
Namulonge	UG15F239P002	15	1	1	1	1
Namulonge	UG15F015P514	15	1	1	1	1
Namulonge	MKUMBA	15	1	1	1	1
Namulonge	UG15F118P017	15	1	1	1	1
Namulonge	UG15F279P001	15	1	1	1	1
Namulonge	F10-30	15	1	1	1	1
Namulonge	UG15F096P002	15	1	1	1	1
Namulonge	UG15F109P001	15	2.142857143	3	1	1
Namulonge	UG15F049P001	15	1	1	1.5	2.666666667
Namulonge	UG15F171P011	15	1	1	3	3
Namulonge	UG15F325P025	15	NA	NA	NA	NA
Namulonge	UG110017	15	2	2	NA	NA
Namulonge	UG15F196P020	15	1	1	1	1
Namulonge	UG15F044P009	15	1	1	1	1
Namulonge	UG15F085P001	15	1	1	1	1
Namulonge	UG110134	15	1	1	1	1
Namulonge	UG15F262P051	15	1	1	1	1
Namulonge	UG15F007P522	15	1.666666667	2	1	1
Namulonge	UG15F307P013	15	1	1	1	1
Namulonge	UG15F055P006	15	1	1	1	1
Namulonge	UG15F107P501	15	1.777777778	2.4	1.888888889	2.333333333
Namulonge	UG15F196P007	15	1.6	2	2.2	2.333333333
Namulonge	UG15F306P018	15	2.5	2.5	1.25	2
Namulonge	UG15F196P003	15	1.25	2	1.333333333	2
Namulonge	UG15F258P505	15	1.777777778	2.166666667	2.888888889	2.888888889
Namulonge	UG15F168P009	15	2.2	2.2	1	1
Namulonge	UG110014	15	1.333333333	2	2.444444444	2.625
Namulonge	UG15F262P060	15	1.142857143	2	1	1
Namulonge	UG15F015P028	16	1	1	1	1
Namulonge	UG160011	16	1	1	1	1
Namulonge	UG15F162P003	16	1.833333333	2	2.8	2.8
Namulonge	UG15F066P002	16	1	1	1	1
Namulonge	UG15F239P502	16	1	1	1	1
Namulonge	UG15F020P003	16	1.625	2.25	2	2.5
Namulonge	UG110017	16	1.75	2.5	1.5	2
Namulonge	UG15F047P012	16	1.75	2	1.375	2
Namulonge	UG15F055P009	16	1	1	1	1
Namulonge	UG15F044P006	16	1.166666667	2	1	1
Namulonge	UG15F055P008	16	1.285714286	2	1	1
Namulonge	UG15F015P001	16	2	2.4	2	2.75
Namulonge	UG15F005P501	16	1	1	1	1
Namulonge	UG15F001P005	16	1	1	NA	NA
Namulonge	UG15F015P012	16	1.4	2	2.7	2.888888889
Namulonge	UG15F015P004	16	1.8	2	1.8	2
Namulonge	UG15F196P003	16	1	1	1	1
Namulonge	MKUMBA	16	1	1	1	1
Namulonge	UG15F156P518	16	1	1	1	1
Namulonge	UG15F304P001	16	1.25	2	2.25	2.428571429
Namulonge	UG15F042P003	16	1	1	1	1
Namulonge	UG15F056P001	16	1.222222222	2	1	1
Namulonge	F10-30	16	1	1	1	1
Namulonge	UG15F042P002	16	2.5	2.5	3	3
Namulonge	UG15F258P002	16	1	1	1	1
Namulonge	UG15F306P032	16	1	1	1	1
Namulonge	UG15F117P014	16	1.333333333	2	2.875	2.875
Namulonge	UG110014	16	1	1	2	2.25
Namulonge	UG15F034P006	16	1	1	1	1
Namulonge	UG15F020P001	16	1	1	1	1
Namulonge	UG110017	16	1	1	1.333333333	2.5
Namulonge	UG15F158P007	16	1	1	1	1
Namulonge	UG110016	16	1.75	2	2.25	2.25
Namulonge	UG15F279P001	16	1	1	1	1
Namulonge	UG15F158P012	16	NA	NA	NA	NA
Namulonge	UG15F118P018	16	1.5	3	1	1
Namulonge	UG110134	16	1	1	1	1
Namulonge	UG110134	16	1	1	1.5	2
Namulonge	UG15F306P031	16	1.7	2	2.444444444	2.444444444
Namulonge	UG15F289P004	17	1	1	1	1
Namulonge	UG15F007P013	17	1.444444444	2	2.125	2.8
Namulonge	UG110014	17	1.75	2	1.75	2
Namulonge	UG15F016P004	17	1.9	2	2.888888889	2.888888889
Namulonge	F10-30	17	1	1	1	1
Namulonge	UG15F015P005	17	1.8	2.142857143	1.777777778	2.4
Namulonge	UG15F051P020	17	1.1	2	1	1
Namulonge	UG15F015P034	17	1.7	2	1.555555556	2.25
Namulonge	UG15F042P005	17	1.8	2	1	1
Namulonge	UG15F037P002	17	1	1	1	1
Namulonge	UG15F043P002	17	1.777777778	2	1.5	2
Namulonge	UG15F289P003	17	NA	NA	NA	NA
Namulonge	UG15F006P505	17	1.777777778	2	2.555555556	2.555555556
Namulonge	UG15F047P010	17	1.888888889	2.142857143	1.125	2
Namulonge	UG15F226P018	17	1	1	2.333333333	2.333333333
Namulonge	UG15F047P004	17	1.333333333	2	1.142857143	2
Namulonge	UG110017	17	NA	NA	NA	NA
Namulonge	UG15F087P001	17	2.75	2.75	3	3
Namulonge	UG15F020P001	17	1	1	2.5	3
Namulonge	UG15F088P005	17	1.9	2	2.3	2.444444444
Namulonge	UG15F276P014	17	1	1	1	1
Namulonge	UG15F306P011	17	1	1	2	3
Namulonge	UG15F008P003	17	1	1	1.2	3
Namulonge	UG15F289P007	17	1.375	2.5	2.666666667	2.666666667
Namulonge	UG15F117P012	17	1	1	1.142857143	2
Namulonge	UG110134	17	1	1	1	1
Namulonge	UG15F118P011	17	1	1	1	1
Namulonge	UG15F020P005	17	1	1	1	1
Namulonge	UG15F077P003	17	1.7	2.166666667	1.3	2
Namulonge	UG15F067P002	17	1.6	2	1.7	2.166666667
Namulonge	UG15F005P003	17	2	2.142857143	2.777777778	3
Namulonge	UG15F043P010	17	1.428571429	2	1.142857143	2
Namulonge	MKUMBA	17	1.222222222	2	1	1
Namulonge	UG15F055P012	17	1.2	2	1.1	2
Namulonge	UG15F065P003	17	1.111111111	2	1	1
Namulonge	UG15F070P004	17	1.444444444	2	1	1
Namulonge	UG15F302P023	17	1	1	1	1
Namulonge	UG15F218P501	17	1.2	3	1.222222222	3
Namulonge	UG110016	17	2	2.4	2.2	2.2
Namulonge	UG15F064P009	18	2.333333333	2.333333333	3	3
Namulonge	F10-30	18	1	1	1.222222222	3
Namulonge	UG15F015P023	18	1.75	2	2.25	3
Namulonge	UG160019	18	1	1	1.125	2
Namulonge	UG15F116P008	18	1	1	1	1
Namulonge	UG15F058P001	18	1	1	1.166666667	2
Namulonge	UG110014	18	1.142857143	2	1	1
Namulonge	UG15F237P006	18	3	3	3	3
Namulonge	UG15F010P002	18	2	2.4	1.714285714	2.666666667
Namulonge	UG15F043P001	18	1.333333333	2	1.2	2
Namulonge	UG15F011P001	18	1.3	2	1.3	2.5
Namulonge	UG15F005P001	18	2	2.111111111	1.4	2
Namulonge	UG110134	18	1	1	1	1
Namulonge	UG15F193P010	18	1	1	2	2.2
Namulonge	UG15F155P005	18	1	1	1.2	2
Namulonge	UG15F306P034	18	1	1	1	1
Namulonge	UG15F118P018	18	1	1	1	1
Namulonge	UG110016	18	2	2	2.833333333	2.833333333
Namulonge	UG15F226P024	18	2.1	2.375	1.333333333	2
Namulonge	UG15F087P016	18	1.75	2	2.5	2.5
Namulonge	UG15F258P004	18	1	1	1	1
Namulonge	UG15F306P001	18	1	1	1	1
Namulonge	UG15F276P001	18	1	1	1	1
Namulonge	UG15F201P008	18	2.285714286	2.285714286	2.2	2.2
Namulonge	UG15F306P002	18	2	2	2.375	2.833333333
Namulonge	UG15F262P063	18	1	1	1	1
Namulonge	UG15F233P012	18	1	1	1	1
Namulonge	UG110017	18	1.2	2	1.2	2
Namulonge	UG15F117P005	18	1.428571429	2	1.666666667	2
Namulonge	UG15F064P087	18	1	1	1	1
Namulonge	UG15F167P002	18	1	1	1.714285714	2.25
Namulonge	UG15F060P003	18	1	1	1.2	2
Namulonge	UG15F086P505	18	1	1	1	1
Namulonge	UG15F254P503	18	1	1	1	1
Namulonge	MKUMBA	18	1.111111111	2	1	1
Namulonge	UG15F135P018	18	1.125	2	2.5	2.5
Namulonge	UG15F154P018	18	1	1	1	1
Namulonge	UG15F039P015	18	1.75	2	1.333333333	2
Namulonge	UG15F016P001	19	1.7	2.166666667	2.8	2.8
Namulonge	UG15F006P001	19	1.666666667	2	3	3
Namulonge	UG15F037P004	19	1	1	2	2
Namulonge	UG160011	19	1	1	1	1
Namulonge	UG160009	19	1	1	1	1
Namulonge	UG110134	19	1	1	1	1
Namulonge	UG15F043P013	19	1	1	1.4	2
Namulonge	UG15F059P003	19	2	2	2.8	2.8
Namulonge	UG15F060P003	19	1.9	2	2	2.111111111
Namulonge	UG15F012P001	19	2	2	2.4	2.4
Namulonge	UG15F048P002	19	1.4	2	1	1
Namulonge	UG110016	19	1.666666667	2	2.333333333	2.333333333
Namulonge	UG15F020P004	19	2	2	3	3
Namulonge	UG15F028P003	19	1.666666667	2	3	3
Namulonge	UG15F031P021	19	1.142857143	2	1.142857143	2
Namulonge	UG15F251P006	19	1	1	1	1
Namulonge	UG15F239P017	19	1	1	1	1
Namulonge	UG15F276P015	19	1	1	2	2.142857143
Namulonge	UG15F289P006	19	1	1	2.571428571	2.571428571
Namulonge	UG15F100P014	19	NA	NA	NA	NA
Namulonge	UG15F196P010	19	1	1	1	1
Namulonge	UG15F236P006	19	NA	NA	NA	NA
Namulonge	UG110014	19	1.2	2	2	2
Namulonge	UG15F015P029	19	1.8	2	2.2	2.2
Namulonge	UG15F007P009	19	2.111111111	2.111111111	1.5	2
Namulonge	UG15F281P514	19	1.6	2	2	2.111111111
Namulonge	UG15F354P002	19	1	1	1	1
Namulonge	MKUMBA	19	1	1	1	1
Namulonge	UG15F234P011	19	1	1	1.333333333	2
Namulonge	UG15F224P014	19	1	1	1	1
Namulonge	F10-30	19	1	1	1	1
Namulonge	UG15F288P002	19	1.4	2.333333333	2.2	2.2
Namulonge	UG15F302P004	19	2.111111111	2.25	3	3
Namulonge	UG15F249P004	19	1	1	2	2
Namulonge	UG110017	19	1.857142857	2.5	1.666666667	2
Namulonge	UG15F202P021	19	1	1	1	1
Namulonge	UG15F302P011	19	1	1	1	1
Namulonge	UG15F233P030	19	1	1	1.1	2
Namulonge	UG110134	20	NA	NA	NA	NA
Namulonge	UG15F037P003	20	1.5	2	1.333333333	2
Namulonge	UG15F066P001	20	1	1	2	2.428571429
Namulonge	UG160003	20	1	1	1.6	2
Namulonge	F10-30	20	1	1	1.75	2.5
Namulonge	UG15F037P001	20	1.7	2.4	1.888888889	2.333333333
Namulonge	UG15F044P007	20	2	2	1.5	2
Namulonge	UG160007	20	1.222222222	2	1	1
Namulonge	UG15F068P002	20	2.444444444	2.444444444	3	3
Namulonge	UG15F043P015	20	1.375	2	1	1
Namulonge	MKUMBA	20	1	1	1	1
Namulonge	UG15F015P021	20	1	1	1.1	2
Namulonge	UG15F015P014	20	1	1	1.75	2.5
Namulonge	UG15F043P014	20	1	1	2.1	2.571428571
Namulonge	UG15F067P001	20	1	1	1.142857143	2
Namulonge	UG160005	20	1.8	2.6	2.7	2.888888889
Namulonge	UG110134	20	1	1	1.2	2
Namulonge	UG15F007P003	20	1	1	3	3
Namulonge	UG160013	20	1.125	2	1.75	2.5
Namulonge	UG15F064P005	20	1	1	2.8	2.8
Namulonge	UG15F074P001	20	1	1	1	1
Namulonge	UG15F119P001	20	1	1	1.25	3
Namulonge	UG110017	20	1.2	2	2.2	3
Namulonge	UG15F226P031	20	1	1	1	1
Namulonge	UG15F306P018	20	1	1	1	1
Namulonge	UG15F161P001	20	1	1	1.5	3
Namulonge	UG15F044P001	20	1	1	1.3	2.5
Namulonge	UG15F015P035	20	1	1	1	1
Namulonge	UG110016	20	1	1	1.333333333	2
Namulonge	UG15F011P008	20	1	1	3	3
Namulonge	UG15F014P022	20	1	1	3	3
Namulonge	UG15F251P022	20	1	1	1.333333333	2
Namulonge	UG15F239P049	20	1	1	1	1
Namulonge	UG15F233P046	20	1	1	1.555555556	2
Namulonge	UG110014	20	1	1	1.555555556	2
Namulonge	UG15F307P011	20	1.3	2	2.2	2.333333333
Namulonge	UG15F111P010	20	1	1	1.142857143	2
Namulonge	UG15F291P012	20	1	1	1.875	2.75
Namulonge	UG15F306P014	20	1.222222222	2	1.777777778	2.166666667
Namulonge	UG15F002P001	21	2.3	2.3	1.8	2
Namulonge	UG15F044P033	21	1.1	2	2.5	2.714285714
Namulonge	UG110017	21	1.4	2	2.666666667	2.666666667
Namulonge	UG160015	21	2	2	3	3
Namulonge	UG15F162P001	21	1.75	2	3.571428571	3.571428571
Namulonge	UG15F043P007	21	1.888888889	2	2.222222222	2.375
Namulonge	UG15F056P004	21	2	2	1.2	2
Namulonge	UG15F157P001	21	2	2	2	2
Namulonge	UG15F007P014	21	2	2	2.3	2.3
Namulonge	UG15F007P004	21	1.8	2	1.8	2.333333333
Namulonge	UG15F044P004	21	1	1	1.666666667	2.333333333
Namulonge	UG15F007P008	21	1.6	2	1.444444444	2
Namulonge	UG160014	21	1.666666667	2	1.777777778	2
Namulonge	UG15F015P025	21	1.714285714	2	2.285714286	2.5
Namulonge	UG15F326P001	21	1	1	1	1
Namulonge	UG110016	21	2	2	3	3
Namulonge	UG15F117P014	21	1.142857143	2	1.428571429	2
Namulonge	UG15F278P001	21	1.375	2.5	1	1
Namulonge	UG15F087P505	21	1	1	1	1
Namulonge	UG15F079P014	21	1	1	1	1
Namulonge	UG15F276P008	21	1.333333333	2	1	1
Namulonge	UG15F088P002	21	1	1	3	3
Namulonge	UG15F163P002	21	1.166666667	2	1.333333333	2
Namulonge	UG15F258P003	21	1	1	1	1
Namulonge	UG15F118P030	21	1	1	1	1
Namulonge	UG110134	21	1	1	1	1
Namulonge	UG160007	21	1.125	2	1.571428571	3
Namulonge	UG15F278P502	21	1	1	1	1
Namulonge	UG110014	21	1	1	1.25	2
Namulonge	UG15F433P506	21	1	1	1	1
Namulonge	UG15F086P003	21	1.6	2	2.428571429	2.428571429
Namulonge	UG15F307P012	21	2	2.4	3.2	3.2
Namulonge	UG15F263P503	21	1	1	1.111111111	2
Namulonge	UG15F281P009	21	1.5	2	1.625	2
Namulonge	UG15F222P022	21	1.7	2	1	1
Namulonge	MKUMBA	21	1	1	1	1
Namulonge	UG15F276P021	21	2	2	2.1	2.222222222
Namulonge	UG15F306P010	21	1.9	2	1.333333333	2
Namulonge	UG15F352P502	21	1.5	2	1.166666667	2
Namulonge	UG15F073P001	22	1.111111111	2	2.25	2.428571429
Namulonge	UG15F021P004	22	2.4	2.555555556	3	3
Namulonge	UG15F055P504	22	1.166666667	2	1	1
Namulonge	UG15F065P002	22	1.1	2	1.2	2
Namulonge	UG15F015P031	22	1.7	2	1.6	2.5
Namulonge	UG15F006P002	22	2.666666667	2.666666667	2.666666667	2.666666667
Namulonge	UG110016	22	1.5	2	2	2
Namulonge	UG15F085P002	22	1.555555556	2.25	2.25	2.666666667
Namulonge	UG15F428P004	22	1.833333333	2	1.666666667	2
Namulonge	UG160006	22	1	1	1	1
Namulonge	F10-30	22	1	1	1.833333333	2.666666667
Namulonge	UG15F048P001	22	1	1	1	1
Namulonge	UG15F070P012	22	1.333333333	2	2	2.5
Namulonge	UG15F043P004	22	1	1	1	1
Namulonge	UG15F061P006	22	1.5	2	2	3
Namulonge	UG110014	22	1	1	1	1
Namulonge	UG15F196P007	22	1	1	1	1
Namulonge	UG15F117P001	22	1.333333333	2	1.4	2
Namulonge	UG15F271P008	22	NA	NA	2	2
Namulonge	UG15F218P501	22	1.333333333	2	NA	NA
Namulonge	UG110017	22	2	3	2	3
Namulonge	UG15F008P060	22	1.142857143	2	1.333333333	2
Namulonge	UG15F263P001	22	2	2.5	3	3
Namulonge	UG15F253P001	22	1	1	1.666666667	2
Namulonge	UG15F222P015	22	1.1	2	1.142857143	2
Namulonge	UG15F306P028	22	1	1	1	1
Namulonge	UG15F262P042	22	1	1	1	1
Namulonge	MKUMBA	22	1	1	1	1
Namulonge	UG15F031P007	22	1.2	2	1.4	2.333333333
Namulonge	UG15F239P022	22	1.5	2	1.75	3
Namulonge	UG15F239P033	22	2.2	3	2	2.5
Namulonge	UG15F226P019	22	1	1	2.1	2.571428571
Namulonge	UG15F366P503	22	2	2.142857143	2.5	3
Namulonge	UG110134	22	1	1	1	1
Namulonge	UG15F031P015	22	1	1	1.5	2
Namulonge	UG15F272P004	22	1	1	1.444444444	2.333333333
Namulonge	UG15F262P038	22	1.285714286	2	1.75	2.5
Namulonge	UG15F168P002	22	1	1	1.428571429	2
Namulonge	UG15F281P012	22	1.5	3	1	1
Namulonge	UG15F017P003	23	1	1	1	1
Namulonge	UG15F043P006	23	1.375	2	1	1
Namulonge	UG15F007P001	23	2.666666667	2.666666667	2.666666667	2.666666667
Namulonge	UG110014	23	1.5	2	1.4	2
Namulonge	UG110134	23	1	1	1.222222222	2
Namulonge	UG15F201P513	23	1	1	1	1
Namulonge	UG15F151P002	23	1	1	1	1
Namulonge	UG15F230P001	23	1.166666667	2	1	1
Namulonge	UG15F039P012	23	3	3	3	3
Namulonge	UG15F158P015	23	2.2	2.2	1	1
Namulonge	UG110134	23	1	1	1	1
Namulonge	UG15F201P502	23	1	1	1	1
Namulonge	UG15F215P503	23	2.333333333	2.5	2.777777778	3
Namulonge	UG15F302P018	23	2.333333333	2.714285714	1.222222222	2
Namulonge	UG110134	23	1	1	1	1
Namulonge	UG110016	23	1.5	2	1.5	2
Namulonge	UG15F239P515	23	1	1	1	1
Namulonge	UG15F306P033	23	2	2	1	1
Namulonge	UG15F365P504	23	1	1	1	1
Namulonge	UG15F226P030	23	1	1	1	1
Namulonge	UG15F201P007	23	1	1	2.5	4
Namulonge	F10-30	23	1	1	1	1
Namulonge	UG15F143P001	23	1	1	1	1
Namulonge	UG15F306P015	23	1.333333333	3	1	1
Namulonge	UG15F204P002	23	2.166666667	2.166666667	1.2	2
Namulonge	UG15F015P002	23	1.555555556	2	1	1
Namulonge	MKUMBA	23	1	1	1.2	3
Namulonge	UG160016	23	1	1	1	1
Namulonge	UG15F307P015	23	1.9	2	2.4	2.4
Namulonge	UG15F031P017	23	1.9	2	2.2	2.333333333
Namulonge	UG15F245P001	23	1.333333333	2	NA	NA
Namulonge	UG15F215P029	23	1.4	3	1.222222222	2
Namulonge	UG15F079P002	23	1	1	1	1
Namulonge	UG15F215P026	23	1	1	2	3
Namulonge	UG110134	23	1.5	2	2	2
Namulonge	UG15F233P117	23	1.2	2	1.625	2.25
Namulonge	UG15F262P513	23	1	1	1	1
Namulonge	UG15F233P032	23	NA	NA	NA	NA
Namulonge	UG15F001P001	24	2	2	2.1	2.375
Namulonge	MKUMBA	24	1	1	1	1
Namulonge	UG15F043P012	24	1.2	2	1	1
Namulonge	UG15F043P018	24	1	1	1	1
Namulonge	UG15F158P004	24	1	1	1	1
Namulonge	UG15F255P009	24	1.6	2.5	1	1
Namulonge	UG110016	24	2	2	2	3
Namulonge	UG15F321P005	24	1.25	2	1	1
Namulonge	UG15F274P001	24	1.666666667	2.333333333	1	1
Namulonge	UG15F031P018	24	1	1	1	1
Namulonge	UG15F249P007	24	1	1	1	1
Namulonge	UG110134	24	1	1	1	1
Namulonge	UG15F278P003	24	NA	NA	NA	NA
Namulonge	UG15F262P037	24	1	1	1	1
Namulonge	UG15F249P005	24	1	1	3.2	3.75
Namulonge	UG110014	24	1	1	2.2	2.5
Namulonge	UG15F025P008	24	1	1	1	1
Namulonge	UG15F239P019	24	1	1	1	1
Namulonge	UG15F044P008	24	1	1	1	1
Namulonge	UG15F031P019	24	1	1	1	1
Namulonge	UG15F252P024	24	NA	NA	1.571428571	3
Namulonge	UG15F233P501	24	1	1	1	1
Namulonge	UG15F249P001	24	2.5	2.5	2	4
Namulonge	UG15F233P071	24	NA	NA	NA	NA
Namulonge	F10-30	24	NA	NA	NA	NA
Serere	UG15F172P004	1	1.052631579	2	1	1
Serere	UG15F233P048	1	1.052631579	2	1	1
Serere	UG15F117P004	1	1	1	1	1
Serere	UG15F254P502	1	1	1	1	1
Serere	UG15F202P021	1	1	1	1	1
Serere	UG15F302P016	1	1.055555556	2	1	1
Serere	UG15F312P004	1	1	1	1.166666667	2.5
Serere	UG15F185P503	1	1.153846154	2	1.307692308	3
Serere	UG15F176P002	1	1.2	2	1	1
Serere	UG15F176P016	1	1	1	1	1
Serere	UG15F154P005	1	1	1	1	1
Serere	UG15F366P002	1	1	1	1	1
Serere	UG15F163P502	1	1.142857143	2	1.153846154	3
Serere	UG15F262P046	1	1	1	1	1
Serere	UG15F176P009	1	1	1	1	1
Serere	UG15F249P007	1	1	1	1	1
Serere	UG15F302P513	1	1	1	1	1
Serere	UG110017	2	1	1	1	1
Serere	UG15F002P001	2	1.75	2	2.2	2.5
Serere	UG15F361P510	2	1	1	1	1
Serere	UG15F177P008	2	1.35	2	1.45	2
Serere	UG15F196P015	2	1	1	1	1
Serere	UG15F307P015	2	1.944444444	2	1.941176471	2.333333333
Serere	UG15F312P007	2	1	1	1	1
Serere	UG15F307P001	2	1.9375	2	2.75	2.75
Serere	UG15F291P012	2	1.058823529	2	1.5	3
Serere	UG15F176P007	2	1	1	1	1
Serere	UG15F312P003	2	1.052631579	2	1.105263158	3
Serere	UG15F352P502	2	1.052631579	2	1.111111111	2
Serere	UG15F015P023	2	NA	NA	NA	NA
Serere	UG15F016P016	2	1	1	1	1
Serere	UG15F325P513	2	1	1	1	1
Serere	UG15F049P001	2	1	1	1	1
Serere	UG15F007P013	2	1.157894737	2	1	1
Serere	UG15F140P001	2	1	1	1	1
Serere	UG110017	2	1	1	1	1
Serere	UG15F113P001	3	1	1	1.125	2
Serere	UG15F253P005	3	1	1	1.125	2
Serere	UG15F306P031	3	1.052631579	2	2.105263158	2.235294118
Serere	UG15F281P012	3	1.4	3	1.166666667	3
Serere	UG15F195P008	3	1	1	1	1
Serere	UG15F084P003	3	1.625	2	1.8125	2
Serere	UG15F048P002	3	1.25	2	1	1
Serere	UG15F091P002	3	1.105263158	2	1.210526316	2.333333333
Serere	UG15F291P016	3	1	1	1.25	2.25
Serere	UG15F168P004	3	1	1	1	1
Serere	UG15F302P014	3	1	1	1.157894737	2
Serere	UG15F030P009	3	1.5	2	1.470588235	2.142857143
Serere	UG15F262P513	3	1	1	1	1
Serere	UG15F233P046	3	1.2	2	1.9	2.384615385
Serere	UG15F193P005	3	1.111111111	2	1.058823529	2
Serere	UG15F034P001	3	2	2	2.2	2.263157895
Serere	UG15F170P507	3	1	1	1	1
Serere	UG110134	3	1	1	1	1
Serere	UG15F183P001	4	1.1875	2	1.25	2
Serere	UG15F154P007	4	1.111111111	2	1.117647059	3
Serere	UG15F262P061	4	1	1	1	1
Serere	UG15F255P009	4	1	1	1	1
Serere	UG15F251P021	4	1.263157895	2	1.210526316	2
Serere	UG15F109P503	4	1	1	1	1
Serere	UG15F239P034	4	1	1	1	1
Serere	UG15F173P007	4	1.210526316	2	1	1
Serere	UG15F107P501	4	1	1	1	1
Serere	UG15F008P026	4	1	1	1	1
Serere	UG15F321P004	4	1	1	1	1
Serere	UG15F265P001	4	1	1	1	1
Serere	UG15F015P008	4	1	1	1	1
Serere	UG15F196P017	4	1	1	1	1
Serere	UG15F306P028	4	1.055555556	2	1	1
Serere	UG15F233P052	4	1	1	1	1
Serere	UG15F008P019	4	1	1	1	1
Serere	UG110134	4	1	1	1	1
