# Supplementary material for: Outlook of Cassava Brown Streak Disease Assessment: Perspectives of the Screening Methods of Breeders and Pathologists
Source: Front Plant Sci. 2021 Jul 5;12:648436. doi: 10.3389/fpls.2021.648436 (PMC8288188; doi:10.3389/fpls.2021.648436)
Supplement: Supplementary file 1 [file Data_Sheet_1.zip › Data_Sets/CETs2_Root_Necrosis_CycleOne.csv]

Plot_id	Location	Clones	Number	Strip	Block	Range	CBSDRs	P_CBSDs
CycleOne_Clonal_1	Serere	UG15F215P026	1	1	1	1	1.0625	2
CycleOne_Clonal_2	Serere	UG15F291P016	2	1	2	1	1.029411765	2
CycleOne_Clonal_3	Serere	UG15F251P022	3	1	3	1	2.021276596	3.666666667
CycleOne_Clonal_4	Serere	UG15F080P504	4	1	4	1	1	1
CycleOne_Clonal_5	Serere	UG15F234P004	5	1	5	1	NA	NA
CycleOne_Clonal_6	Serere	UG15F233P119	6	1	6	1	NA	NA
CycleOne_Clonal_7	Serere	UG15F235P015	7	1	7	1	NA	NA
CycleOne_Clonal_8	Serere	UG15F233P001	8	1	8	1	NA	NA
CycleOne_Clonal_9	Serere	UG15F006P002	9	1	9	1	NA	NA
CycleOne_Clonal_10	Serere	UG15F044P009	10	1	10	1	NA	NA
CycleOne_Clonal_11	Serere	UG15F015P031	11	1	11	1	NA	NA
CycleOne_Clonal_12	Serere	UG15F043P006	12	1	12	1	NA	NA
CycleOne_Clonal_13	Serere	UG15F072P001	13	1	13	1	NA	NA
CycleOne_Clonal_14	Serere	UG15F020P003	14	1	14	1	NA	NA
CycleOne_Clonal_15	Serere	UG15F249P017	15	1	15	1	NA	NA
CycleOne_Clonal_16	Serere	UG110016	16	1	1	2	3.352941176	3.5
CycleOne_Clonal_17	Serere	UG15F321P001	17	1	2	2	1.142857143	3
CycleOne_Clonal_18	Serere	UG15F366P503	18	1	3	2	1.666666667	3.142857143
CycleOne_Clonal_19	Serere	UG15F239P011	19	1	4	2	1.086956522	3
CycleOne_Clonal_20	Serere	UG110016	20	1	5	2	4.5	4.85
CycleOne_Clonal_21	Serere	UG15F233P061	21	1	6	2	1.5	3.333333333
CycleOne_Clonal_22	Serere	UG15F262P031	22	1	7	2	NA	NA
CycleOne_Clonal_23	Serere	UG15F281P013	23	1	8	2	NA	NA
CycleOne_Clonal_24	Serere	UG15F073P001	24	1	9	2	1	1
CycleOne_Clonal_25	Serere	UG15F004P001	25	1	10	2	3.096774194	3.826086957
CycleOne_Clonal_26	Serere	UG15F015P003	26	1	11	2	2.714285714	4
CycleOne_Clonal_27	Serere	UG15F043P016	27	1	12	2	1	1
CycleOne_Clonal_28	Serere	UG15F055P001	28	1	13	2	1.272727273	2.5
CycleOne_Clonal_29	Serere	UG15F067P002	29	1	14	2	2.8	3.25
CycleOne_Clonal_30	Serere	UG15F015P005	30	1	15	2	1.739130435	2.7
CycleOne_Clonal_31	Serere	UG15F031P020	31	1	1	3	1.86	2.954545455
CycleOne_Clonal_32	Serere	UG15F093P036	32	1	2	3	1.173913043	3
CycleOne_Clonal_33	Serere	UG110014	33	1	3	3	3.6	4.714285714
CycleOne_Clonal_34	Serere	UG120187	34	1	4	3	1.142857143	2.5
CycleOne_Clonal_35	Serere	UG15F222P015	35	1	5	3	3.923076923	4.04
CycleOne_Clonal_36	Serere	UG15F307P015	36	1	6	3	1.25	2.666666667
CycleOne_Clonal_37	Serere	UG15F008P001	37	1	7	3	1	1
CycleOne_Clonal_38	Serere	UG15F222P014	38	1	8	3	1.1	2.333333333
CycleOne_Clonal_39	Serere	UG15F312P501	39	1	9	3	1.230769231	2.5
CycleOne_Clonal_40	Serere	UG15F015P027	40	1	10	3	4.615384615	4.615384615
CycleOne_Clonal_41	Serere	UG15F043P014	41	1	11	3	1.956521739	4.142857143
CycleOne_Clonal_42	Serere	UG15F015P022	42	1	12	3	1.820512821	5
CycleOne_Clonal_43	Serere	UG15P037P005	43	1	13	3	1	1
CycleOne_Clonal_44	Serere	UG110016	44	1	14	3	4.75	4.75
CycleOne_Clonal_45	Serere	UG15F162P003	45	1	15	3	5	5
CycleOne_Clonal_451	Serere	UG15F107P501	46	1	1	4	1	1
CycleOne_Clonal_461	Serere	UG15F251P020	47	1	2	4	1.454545455	2.666666667
CycleOne_Clonal_471	Serere	UG15F163P005	48	1	3	4	1.083333333	2
CycleOne_Clonal_481	Serere	UG15F251P023	49	1	4	4	1.696428571	3.166666667
CycleOne_Clonal_491	Serere	UG15F307P012	50	1	5	4	1.962962963	3.888888889
CycleOne_Clonal_501	Serere	UG110014	51	1	6	4	2	3.5
CycleOne_Clonal_511	Serere	UG15F086P001(189-3)	52	1	7	4	2.620689655	2.88
CycleOne_Clonal_521	Serere	UG15F251P519	53	1	8	4	1	1
CycleOne_Clonal_531	Serere	UG15F030P017	54	1	9	4	1.090909091	3
CycleOne_Clonal_541	Serere	UG160013	55	1	10	4	1	1
CycleOne_Clonal_551	Serere	UG15F396P501	56	1	11	4	1.692307692	2.8
CycleOne_Clonal_561	Serere	UG15F060P003	57	1	12	4	1.160714286	2.5
CycleOne_Clonal_581	Serere	UG15F037P001	59	1	14	4	1	1
CycleOne_Clonal_591	Serere	UG15F043P015	60	1	15	4	1.125	3
CycleOne_Clonal_61	Serere	UG15F262P042	61	1	1	5	1	1
CycleOne_Clonal_62	Serere	UG15F354P502	62	1	2	5	1	1
CycleOne_Clonal_63	Serere	UG15F233P032	63	1	3	5	2.125	5
CycleOne_Clonal_64	Serere	UG15F233P027	64	1	4	5	1.9375	2.5
CycleOne_Clonal_65	Serere	UG15F239P018	65	1	5	5	1	1
CycleOne_Clonal_66	Serere	UG15F167P002	66	1	6	5	1	1
CycleOne_Clonal_67	Serere	UG15F222P004	67	1	7	5	1	1
CycleOne_Clonal_68	Serere	UG110014	68	1	8	5	2.75	4.5
CycleOne_Clonal_69	Serere	UG15F070P012	69	1	9	5	1	1
CycleOne_Clonal_70	Serere	UG15F007P013	70	1	10	5	1.035714286	2
CycleOne_Clonal_71	Serere	UG15F015P025	71	1	11	5	1.785714286	3
CycleOne_Clonal_72	Serere	UG15F043P004 (721-2)	72	1	12	5	2.4	4.5
CycleOne_Clonal_73	Serere	UG110016	73	1	13	5	4.586206897	4.586206897
CycleOne_Clonal_74	Serere	UG15F020P005	74	1	14	5	NA	NA
CycleOne_Clonal_75	Serere	UG15F016P001	75	1	15	5	1	1
CycleOne_Clonal_76	Serere	UG15F262P013	76	1	1	6	1	1
CycleOne_Clonal_77	Serere	UG15F326P502	77	1	2	6	1.333333333	3
CycleOne_Clonal_78	Serere	UG15F031P017	78	1	3	6	1.96	2.548387097
CycleOne_Clonal_79	Serere	UG15F306P014	79	1	4	6	2.285714286	2.5
CycleOne_Clonal_80	Serere	UG110017	80	1	5	6	1.297297297	3.2
CycleOne_Clonal_81	Serere	UG15F307P001	81	1	6	6	1.16	2.142857143
CycleOne_Clonal_82	Serere	NARO CASS2	82	1	7	6	1.227272727	2.428571429
CycleOne_Clonal_83	Serere	UG15F233P114	83	1	8	6	1.416666667	2
CycleOne_Clonal_84	Serere	UG15F215P003	84	1	9	6	1.111111111	2.333333333
CycleOne_Clonal_85	Serere	UG15F048P002	85	1	10	6	1.051282051	2
CycleOne_Clonal_86	Serere	UG15F015P514	86	1	11	6	1.263157895	2
CycleOne_Clonal_87	Serere	UG15F077P002	87	1	12	6	4.375	4.375
CycleOne_Clonal_88	Serere	UG15F058P001	88	1	13	6	1.142857143	2
CycleOne_Clonal_89	Serere	UG15F047P010	89	1	14	6	1.121212121	2.333333333
CycleOne_Clonal_90	Serere	UG15F043P002	90	1	15	6	1.055555556	2
CycleOne_Clonal_91	Serere	UG15F251P021	91	1	1	7	1	1
CycleOne_Clonal_92	Serere	UG15F307P013	92	1	2	7	1	1
CycleOne_Clonal_93	Serere	UG15F163P501	93	1	3	7	1.1875	2.5
CycleOne_Clonal_94	Serere	UG15F031P012	94	1	4	7	5	5
CycleOne_Clonal_95	Serere	UG15F255P009	95	1	5	7	1	1
CycleOne_Clonal_96	Serere	UG15F215P029	96	1	6	7	1.527777778	2.266666667
CycleOne_Clonal_97	Serere	UG15F321P003	97	1	7	7	1.142857143	3
CycleOne_Clonal_98	Serere	UG15F079P002	98	1	8	7	1.433333333	2.857142857
CycleOne_Clonal_99	Serere	UG15F262P052	99	1	9	7	4.111111111	4.111111111
CycleOne_Clonal_100	Serere	UG15F00P001	100	1	10	7	4.724137931	4.724137931
CycleOne_Clonal_101	Serere	UG15F060P501	101	1	11	7	1	1
CycleOne_Clonal_102	Serere	UG15F007P004	102	1	12	7	1.040816327	2
CycleOne_Clonal_103	Serere	UG15F015P011	103	1	13	7	1.4	4
CycleOne_Clonal_104	Serere	UG15F015P026	104	1	14	7	1	1
CycleOne_Clonal_105	Serere	UG160014	105	1	15	7	1.111111111	2
CycleOne_Clonal_1051	Serere	UG15F202P021	106	1	1	8	1	1
CycleOne_Clonal_1061	Serere	UG110014	107	1	2	8	4	4.25
CycleOne_Clonal_1071	Serere	UG15F281P514	108	1	3	8	1	1
CycleOne_Clonal_1091	Serere	UG15F306P024	110	1	5	8	1	1
CycleOne_Clonal_1101	Serere	UG15F008P055	111	1	6	8	1	1
CycleOne_Clonal_1111	Serere	UG15F154P004	112	1	7	8	1	1
CycleOne_Clonal_1121	Serere	UG15F252P002	113	1	8	8	1	1
CycleOne_Clonal_1131	Serere	NARO CASS2	114	1	9	8	1	1
CycleOne_Clonal_1141	Serere	UG15F017P001	115	1	10	8	1	1
CycleOne_Clonal_1151	Serere	UG15F037P004	116	1	11	8	1	1
CycleOne_Clonal_1161	Serere	UG15F021P004	117	1	12	8	2.2	3.25
CycleOne_Clonal_1171	Serere	UG15F063P006	118	1	13	8	4.333333333	4.333333333
CycleOne_Clonal_1181	Serere	UG15F063P007	119	1	14	8	1	1
CycleOne_Clonal_1191	Serere	UG15F058P004	120	1	15	8	1	1
CycleOne_Clonal_121	Serere	UG15F240P014	121	1	1	9	1	1
CycleOne_Clonal_122	Serere	UG15F163P001	122	1	2	9	1	1
CycleOne_Clonal_123	Serere	UG15F008P060	123	1	3	9	1.193548387	2.5
CycleOne_Clonal_124	Serere	UG15F276P004	124	1	4	9	1	1
CycleOne_Clonal_125	Serere	UG15F233P501	125	1	5	9	NA	NA
CycleOne_Clonal_126	Serere	UG15F031P006	126	1	6	9	3.5	3.5
CycleOne_Clonal_127	Serere	UG15F233P066	127	1	7	9	1	1
CycleOne_Clonal_128	Serere	UG15F377P509	128	1	8	9	1.714285714	3.727272727
CycleOne_Clonal_129	Serere	UG15F215P001	129	1	9	9	1.684210526	2.181818182
CycleOne_Clonal_130	Serere	UG15F233P053	130	1	10	9	1.56	2.4
CycleOne_Clonal_131	Serere	UG15F085P002	131	1	11	9	1.8	2.333333333
CycleOne_Clonal_132	Serere	UG15F020P004	132	1	12	9	1	1
CycleOne_Clonal_133	Serere	UG15F066P002	133	1	13	9	1.019607843	2
CycleOne_Clonal_134	Serere	UG15F178P004	134	1	14	9	4.588235294	4.588235294
CycleOne_Clonal_135	Serere	UG110017	135	1	15	9	1.06122449	2
CycleOne_Clonal_1351	Serere	UG15F253P005	136	1	1	10	1	1
CycleOne_Clonal_1361	Serere	UG15F177P502	137	1	2	10	1	1
CycleOne_Clonal_1371	Serere	UG15F302P012	138	1	3	10	1	1
CycleOne_Clonal_1381	Serere	UG15F233P216	139	1	4	10	2.344827586	4
CycleOne_Clonal_1391	Serere	UG15F233P068	140	1	5	10	1	1
CycleOne_Clonal_1401	Serere	UG15F262P051	141	1	6	10	1.448275862	3.166666667
CycleOne_Clonal_1411	Serere	UG15F294P001	142	1	7	10	1	1
CycleOne_Clonal_1421	Serere	UG15F233P008	143	1	8	10	NA	NA
CycleOne_Clonal_1431	Serere	UG15F430P511	144	1	9	10	1.212121212	2.75
CycleOne_Clonal_1441	Serere	UG15F021P001	145	1	10	10	1	1
CycleOne_Clonal_1451	Serere	UG15F284P001	146	1	11	10	1.571428571	2.333333333
CycleOne_Clonal_1461	Serere	UG15F276P009	147	1	12	10	1.109090909	2.2
CycleOne_Clonal_1471	Serere	UG15F204P003	148	1	13	10	1.208333333	3.5
CycleOne_Clonal_1481	Serere	NARO CASS2	149	1	14	10	1	1
CycleOne_Clonal_1491	Serere	UG15F017P003	150	1	15	10	1	1
CycleOne_Clonal_151	Serere	UG15F154P005	151	1	1	11	1	1
CycleOne_Clonal_152	Serere	UG15F177P001	152	1	2	11	NA	NA
CycleOne_Clonal_153	Serere	UG110016	153	1	3	11	5	5
CycleOne_Clonal_154	Serere	UG15F234P011	154	1	4	11	1.321428571	3.25
CycleOne_Clonal_155	Serere	UG15F254P003	155	1	5	11	1.339285714	2.9
CycleOne_Clonal_156	Serere	UG15F302P513	156	1	6	11	1.018181818	2
CycleOne_Clonal_157	Serere	UG15F233P033	157	1	7	11	1	1
CycleOne_Clonal_158	Serere	UG15F353P502	158	1	8	11	1.178571429	3.5
CycleOne_Clonal_159	Serere	UG15F239P001	159	1	9	11	2.625	2.625
CycleOne_Clonal_160	Serere	UG110014	160	1	10	11	3.416666667	4.222222222
CycleOne_Clonal_161	Serere	UG15P158P005	161	1	11	11	1.178571429	2
CycleOne_Clonal_162	Serere	UG15F187P536	162	1	12	11	NA	NA
CycleOne_Clonal_163	Serere	UG15F008P026	163	1	13	11	1	1
CycleOne_Clonal_164	Serere	UG15F015P034	164	1	14	11	1	1
CycleOne_Clonal_165	Serere	NARO CASS2	165	1	15	11	1	1
CycleOne_Clonal_166	Serere	UG15F299P003	166	1	1	12	1.0625	2
CycleOne_Clonal_167	Serere	UG15F325P001	167	1	2	12	3.333333333	4.043478261
CycleOne_Clonal_168	Serere	UG15F248P003	168	1	3	12	2.068965517	4.875
CycleOne_Clonal_169	Serere	UG15F031P018	169	1	4	12	1.235294118	2
CycleOne_Clonal_170	Serere	UG15F291P012	170	1	5	12	1.450980392	4.285714286
CycleOne_Clonal_171	Serere	UG15F070P003	171	1	6	12	1	1
CycleOne_Clonal_172	Serere	UG15F233P064	172	1	7	12	1.375	3.625
CycleOne_Clonal_173	Serere	UG15F233P105	173	1	8	12	1	1
CycleOne_Clonal_174	Serere	UG15F023P001	174	1	9	12	1.130434783	2
CycleOne_Clonal_175	Serere	UG15F042P002	175	1	10	12	3.285714286	3.782608696
CycleOne_Clonal_176	Serere	UG15F030P006	176	1	11	12	1.05	2
CycleOne_Clonal_177	Serere	UG15F284P002	177	1	12	12	1.041666667	2
CycleOne_Clonal_178	Serere	UG15F302P016	178	1	13	12	1.053571429	2
CycleOne_Clonal_179	Serere	UG15F043P009	179	1	14	12	1	1
CycleOne_Clonal_180	Serere	UG15F069P005	180	1	15	12	1.22	2.1
CycleOne_Clonal_181	Serere	UG15F154P018	181	1	1	13	1	1
CycleOne_Clonal_182	Serere	UG110017	182	1	2	13	1	1
CycleOne_Clonal_183	Serere	UG15F198P008	183	1	3	13	1.181818182	2.333333333
CycleOne_Clonal_184	Serere	UG15F153P503	184	1	4	13	1.090909091	2
CycleOne_Clonal_185	Serere	UG15F278P503	185	1	5	13	1.066666667	2.5
CycleOne_Clonal_186	Serere	UG15F203P003	186	1	6	13	1	1
CycleOne_Clonal_187	Serere	UG15F215P014	187	1	7	13	1.046511628	3
CycleOne_Clonal_188	Serere	UG15F201P001	188	1	8	13	1	1
CycleOne_Clonal_189	Serere	UG15F070P007	189	1	9	13	1	1
CycleOne_Clonal_190	Serere	UG15F233P090	190	1	10	13	2.2	3.181818182
CycleOne_Clonal_191	Serere	UG15F154P030	191	1	11	13	1.125	2
CycleOne_Clonal_192	Serere	UG15F306P007	192	1	12	13	1.977777778	2.913043478
CycleOne_Clonal_193	Serere	UG15F158P502	193	1	13	13	1.243243243	3.25
CycleOne_Clonal_194	Serere	UG15F055P009	194	1	14	13	1.357142857	2.818181818
CycleOne_Clonal_195	Serere	UG110016	195	1	15	13	4.72972973	4.72972973
CycleOne_Clonal_1951	Serere	UG15F281P012	196	1	1	14	1	1
CycleOne_Clonal_1961	Serere	UG15F193P007	197	1	2	14	1	1
CycleOne_Clonal_1971	Serere	UG15F357P501	198	1	3	14	1.5	3.5
CycleOne_Clonal_1981	Serere	UG110014	199	1	4	14	3.444444444	4.142857143
CycleOne_Clonal_1991	Serere	UG15F222P010	200	1	5	14	2.375	3.315789474
CycleOne_Clonal_2001	Serere	UG15F367P504	201	1	6	14	1	1
CycleOne_Clonal_2011	Serere	UG15F008P006	202	1	7	14	NA	NA
CycleOne_Clonal_2021	Serere	UG15F321P004	203	1	8	14	1	1
CycleOne_Clonal_2031	Serere	UG15F263P002	204	1	9	14	1.303571429	3.428571429
CycleOne_Clonal_2041	Serere	UG15F181P004	205	1	10	14	1.272727273	3.4
CycleOne_Clonal_2051	Serere	UG110017	206	1	11	14	2.357142857	4.454545455
CycleOne_Clonal_2061	Serere	NARO CASS2	207	1	12	14	1	1
CycleOne_Clonal_2071	Serere	UG110014	208	1	13	14	1.388888889	4.5
CycleOne_Clonal_2081	Serere	UG15F037P003	209	1	14	14	1.2	3.5
CycleOne_Clonal_2091	Serere	UG15F015P012	210	1	15	14	1.076923077	2
CycleOne_Clonal_211	Serere	UG15F433P506	211	1	1	15	1.214285714	3.4
CycleOne_Clonal_212	Serere	UG15F324P020	212	1	2	15	1	1
CycleOne_Clonal_213	Serere	UG15233P046	213	1	3	15	1.357142857	3.857142857
CycleOne_Clonal_214	Serere	UG15F176P016	214	1	4	15	1.071428571	5
CycleOne_Clonal_215	Serere	UG15F288P002	215	1	5	15	1.017857143	2
CycleOne_Clonal_216	Serere	UG15F039P022	216	1	6	15	NA	NA
CycleOne_Clonal_217	Serere	UG15F251P530	217	1	7	15	1.714285714	2.666666667
CycleOne_Clonal_218	Serere	UG15F086P505	218	1	8	15	1.571428571	3
CycleOne_Clonal_219	Serere	UG15F173P002	219	1	9	15	1	1
CycleOne_Clonal_220	Serere	U15F008P020	220	1	10	15	1	1
CycleOne_Clonal_221	Serere	UG15F167P003	221	1	11	15	1.076923077	2
CycleOne_Clonal_222	Serere	UG15F222P016	222	1	12	15	1.160714286	2.5
CycleOne_Clonal_223	Serere	UG15F222P030	223	1	13	15	2.678571429	3.611111111
CycleOne_Clonal_224	Serere	UG160004	224	1	14	15	1	1
CycleOne_Clonal_225	Serere	UG15F055P014	225	1	15	15	1	1
CycleOne_Clonal_226	Serere	NARO CASS2	226	1	1	16	1.053571429	2
CycleOne_Clonal_227	Serere	UG15F176P509	227	1	2	16	1.181818182	2.5
CycleOne_Clonal_228	Serere	UG15F117P004	228	1	3	16	1.034482759	2
CycleOne_Clonal_229	Serere	UG15F183P009	229	1	4	16	1.388888889	4
CycleOne_Clonal_230	Serere	NARO CASS2	230	1	5	16	1	1
CycleOne_Clonal_231	Serere	UG15F120P153	231	1	6	16	1.452830189	5
CycleOne_Clonal_232	Serere	UG15F025P002	232	1	7	16	NA	NA
CycleOne_Clonal_233	Serere	UG15F302P017	233	1	8	16	1.133333333	3
CycleOne_Clonal_234	Serere	UG15F312P007	234	1	9	16	1	1
CycleOne_Clonal_235	Serere	UG15F049P001	235	1	10	16	1.055555556	2
CycleOne_Clonal_236	Serere	UG15F031P023	236	1	11	16	1	1
CycleOne_Clonal_237	Serere	UG15F127P007	237	1	12	16	NA	NA
CycleOne_Clonal_238	Serere	UG15F213P002	238	1	13	16	1	1
CycleOne_Clonal_239	Serere	UG110014	239	1	14	16	2.5	3.333333333
CycleOne_Clonal_240	Serere	UG15F043P003	240	1	15	16	1	1
CycleOne_Clonal_241	Serere	UG15F031P007	241	1	1	17	1	1
CycleOne_Clonal_242	Serere	UG15F172P010	242	1	2	17	3.357142857	4
CycleOne_Clonal_243	Serere	UG15F178P008	243	1	3	17	2.272727273	2.707317073
CycleOne_Clonal_244	Serere	UG15F105P002	244	1	4	17	NA	NA
CycleOne_Clonal_245	Serere	UG15F008P022	245	1	5	17	1.666666667	3.181818182
CycleOne_Clonal_246	Serere	UG15F203P004	246	1	6	17	NA	NA
CycleOne_Clonal_247	Serere	UG160018	247	1	7	17	1	1
CycleOne_Clonal_248	Serere	UG15F352P502	248	1	8	17	1	1
CycleOne_Clonal_249	Serere	UG15F311P002	249	1	9	17	1.142857143	3
CycleOne_Clonal_250	Serere	UG15F008P010	250	1	10	17	2	3.055555556
CycleOne_Clonal_251	Serere	UG110014	251	1	11	17	2.722222222	3.214285714
CycleOne_Clonal_252	Serere	UG15F226P012	252	1	12	17	1.865384615	3.368421053
CycleOne_Clonal_253	Serere	UG15F025P018	253	1	13	17	NA	NA
CycleOne_Clonal_254	Serere	UG15F005P002	254	1	14	17	NA	NA
CycleOne_Clonal_255	Serere	UG110014	255	1	15	17	2.3125	3.1
CycleOne_Clonal_256	Serere	UG15F222P022	256	1	1	18	1	1
CycleOne_Clonal_257	Serere	NARO CASS2	257	1	2	18	1.017857143	2
CycleOne_Clonal_258	Serere	UG15F140P001	258	1	3	18	1.113636364	3.5
CycleOne_Clonal_259	Serere	NARO CASS2	259	1	4	18	1	1
CycleOne_Clonal_260	Serere	UG15F281P528	260	1	5	18	1	1
CycleOne_Clonal_261	Serere	NARO CASS2	261	1	6	18	1.017857143	2
CycleOne_Clonal_262	Serere	UG110016	262	1	7	18	4.620689655	4.620689655
CycleOne_Clonal_263	Serere	NARO CASS2	263	1	8	18	1	1
CycleOne_Clonal_264	Serere	UG15F151P002	264	1	9	18	1	1
CycleOne_Clonal_265	Serere	UG110016	265	1	10	18	3.04	3.684210526
CycleOne_Clonal_266	Serere	UG15F198P003	266	1	11	18	1.138888889	2.25
CycleOne_Clonal_267	Serere	UG15F158P017	267	1	12	18	1	1
CycleOne_Clonal_268	Serere	UG15F001P001	268	1	13	18	1.017857143	2
CycleOne_Clonal_269	Serere	UG15F063P002	269	1	14	18	1.333333333	5
CycleOne_Clonal_270	Serere	UG160010	270	1	15	18	1.307692308	2.333333333
CycleOne_Clonal_271	Serere	UG15F262P061	271	1	1	19	1	1
CycleOne_Clonal_272	Serere	UG15F108P001	272	1	2	19	1	1
CycleOne_Clonal_273	Serere	NARO CASS2	273	1	3	19	1	1
CycleOne_Clonal_274	Serere	UG15F257P006	274	1	4	19	3	3
CycleOne_Clonal_275	Serere	UG15F262P046	275	1	5	19	1	1
CycleOne_Clonal_276	Serere	UG15F262P010	276	1	6	19	1	1
CycleOne_Clonal_277	Serere	UG15F047P009	277	1	7	19	1	1
CycleOne_Clonal_278	Serere	UG15F055P504	278	1	8	19	1.266666667	3
CycleOne_Clonal_279	Serere	UG15F251P528	279	1	9	19	1.303571429	3.428571429
CycleOne_Clonal_280	Serere	UG15F079P006	280	1	10	19	1.421052632	4.2
CycleOne_Clonal_281	Serere	UG15F306P023	281	1	11	19	1	1
CycleOne_Clonal_282	Serere	UG160012	282	1	12	19	1	1
CycleOne_Clonal_283	Serere	UG15F142P001	283	1	13	19	NA	NA
CycleOne_Clonal_284	Serere	UG160006	284	1	14	19	1	1
CycleOne_Clonal_285	Serere	UG15F007P009	285	1	15	19	1.692307692	2.8
CycleOne_Clonal_286	Serere	UG15F008P524	286	1	1	20	1	NA
CycleOne_Clonal_287	Serere	UG15F173P005	287	1	2	20	1.344827586	4.333333333
CycleOne_Clonal_288	Serere	UG15F176P011	288	1	3	20	1	1
CycleOne_Clonal_289	Serere	UG15F176P004	289	1	4	20	1	1
CycleOne_Clonal_290	Serere	UG15F222P034	290	1	5	20	1.307692308	3.4
CycleOne_Clonal_291	Serere	UG15F265P001	291	1	6	20	1	1
CycleOne_Clonal_292	Serere	UG160019	292	1	7	20	1.527272727	2.933333333
CycleOne_Clonal_293	Serere	UG160008	293	1	8	20	1	1
CycleOne_Clonal_294	Serere	UG15F159P001	294	1	9	20	2.846153846	5
CycleOne_Clonal_295	Serere	UG15F281P003	295	1	10	20	1.4	5
CycleOne_Clonal_296	Serere	NARO CASS2	296	1	11	20	1.035714286	3
CycleOne_Clonal_297	Serere	UG110014	297	1	12	20	1.571428571	5
CycleOne_Clonal_298	Serere	UG15F197P002	298	1	13	20	1.272727273	2.2
CycleOne_Clonal_299	Serere	UG15F010P002	299	1	14	20	1.217391304	2.25
CycleOne_Clonal_300	Serere	UG15F044P005	300	1	15	20	1	1
CycleOne_Clonal_301	Serere	UG15F025P517	301	1	1	21	1.052631579	2
CycleOne_Clonal_302	Serere	UG15F135P001	302	1	2	21	1.193548387	2
CycleOne_Clonal_303	Serere	UG15F185P510	303	1	3	21	1.233333333	3.333333333
CycleOne_Clonal_304	Serere	UG15F325P021	304	1	4	21	2.517241379	3.315789474
CycleOne_Clonal_305	Serere	UG15F281P009	305	1	5	21	1.352941176	2.5
CycleOne_Clonal_306	Serere	UG15F154P007	306	1	6	21	1.5	3
CycleOne_Clonal_307	Serere	UG110017	307	1	7	21	1.3125	3.5
CycleOne_Clonal_308	Serere	UG110016	308	1	8	21	4.227272727	4.380952381
CycleOne_Clonal_309	Serere	UG110014	309	1	9	21	4	4
CycleOne_Clonal_310	Serere	NARO CASS2	310	1	10	21	1	1
CycleOne_Clonal_311	Serere	UG15F262P059	311	1	11	21	1	1
CycleOne_Clonal_312	Serere	UG15F002P001	312	1	12	21	1	1
CycleOne_Clonal_313	Serere	UG15F239P049	313	1	13	21	1.103448276	2.5
CycleOne_Clonal_314	Serere	UG15F055P008	314	1	14	21	1	1
CycleOne_Clonal_315	Serere	UG15F138P002	315	1	15	21	NA	NA
CycleOne_Clonal_316	Serere	UG110017	316	1	1	22	1.333333333	4
CycleOne_Clonal_317	Serere	UG15F174P003	317	1	2	22	1.125	2
CycleOne_Clonal_318	Serere	UG15F173P003	318	1	3	22	1	1
CycleOne_Clonal_319	Serere	UG15F193P002	319	1	4	22	1	1
CycleOne_Clonal_320	Serere	UG15F254P002	320	1	5	22	1.04	2
CycleOne_Clonal_321	Serere	UG15F202P013	321	1	6	22	1	1
CycleOne_Clonal_322	Serere	UG15F015P023	322	1	7	22	1	1
CycleOne_Clonal_323	Serere	UG15F007P522	323	1	8	22	1.037037037	2
CycleOne_Clonal_324	Serere	UG15F043P013	324	1	9	22	1	1
CycleOne_Clonal_325	Serere	UG15F008P039	325	1	10	22	1.086956522	2
CycleOne_Clonal_326	Serere	UG15F007P003	326	1	11	22	3	3.947368421
CycleOne_Clonal_328	Serere	UG15F361P511	328	1	13	22	1.222222222	5
CycleOne_Clonal_329	Serere	UG15F108P002	329	1	14	22	1.076923077	2
CycleOne_Clonal_330	Serere	UG15F196P018	330	1	15	22	1	1
CycleOne_Clonal_331	Serere	UG15F262P035	331	1	1	23	1	1
CycleOne_Clonal_332	Serere	UG15F199P006	332	1	2	23	2	3.133333333
CycleOne_Clonal_333	Serere	UG15F170P511	333	1	3	23	1.137931034	2.333333333
CycleOne_Clonal_334	Serere	UG15F176P001	334	1	4	23	1.258064516	2.333333333
CycleOne_Clonal_335	Serere	UG15F232P034	335	1	5	23	NA	NA
CycleOne_Clonal_336	Serere	UG15F239P025	336	1	6	23	1.153846154	2
CycleOne_Clonal_337	Serere	UG15F074P504	337	1	7	23	1.121212121	2.333333333
CycleOne_Clonal_338	Serere	UG15F055P012	338	1	8	23	1.153846154	2.333333333
CycleOne_Clonal_339	Serere	UG110016	339	1	9	23	NA	NA
CycleOne_Clonal_340	Serere	UG15F031P013	340	1	10	23	1.1	2
CycleOne_Clonal_341	Serere	UG15F015P006	341	1	11	23	1.086956522	3
CycleOne_Clonal_342	Serere	UG15F233P003	342	1	12	23	NA	NA
CycleOne_Clonal_343	Serere	NARO CASS2	343	1	13	23	1.025641026	2
CycleOne_Clonal_344	Serere	UG15F380P502	344	1	14	23	NA	NA
CycleOne_Clonal_345	Serere	UG15F183P014	345	1	15	23	1.095238095	3
CycleOne_Clonal_346	Serere	UG15F262P513	346	1	1	24	1	1
CycleOne_Clonal_347	Serere	UG15F177P009	347	1	2	24	1.666666667	3
CycleOne_Clonal_348	Serere	UG110017	348	1	3	24	1.14	3.333333333
CycleOne_Clonal_349	Serere	UG110016	349	1	4	24	4.421052632	4.421052632
CycleOne_Clonal_350	Serere	UG15F230P001	350	1	5	24	3.696969697	4.178571429
CycleOne_Clonal_351	Serere	UG110016	351	1	6	24	4	4
CycleOne_Clonal_352	Serere	UG15F154P007	352	1	7	24	1	1
CycleOne_Clonal_353	Serere	UG160007	353	1	8	24	1	1
CycleOne_Clonal_354	Serere	UG15F007P007	354	1	9	24	1	1
CycleOne_Clonal_355	Serere	UG15F085P001	355	1	10	24	1.035714286	3
CycleOne_Clonal_356	Serere	UG15F039P016	356	1	11	24	1	1
CycleOne_Clonal_357	Serere	UG110017	357	1	12	24	1.134615385	3.333333333
CycleOne_Clonal_358	Serere	UG15F254P505	358	1	13	24	1	1
CycleOne_Clonal_359	Serere	UG15F206P001	359	1	14	24	1.685714286	3.181818182
CycleOne_Clonal_360	Serere	UG15F168P501	360	1	15	24	1.072727273	5
CycleOne_Clonal_361	Serere	UG15F249P007	361	1	1	25	1.052631579	3
CycleOne_Clonal_362	Serere	UG15F189P004	362	1	2	25	2.8	3.7
CycleOne_Clonal_363	Serere	UG15F185P008	363	1	3	25	3.777777778	4.333333333
CycleOne_Clonal_364	Serere	UG15F096P003	364	1	4	25	1	1
CycleOne_Clonal_365	Serere	UG15F201P007	365	1	5	25	3.24137931	4.611111111
CycleOne_Clonal_366	Serere	UG15F127P003	366	1	6	25	2.75	3.333333333
CycleOne_Clonal_367	Serere	UG15F039P020	367	1	7	25	2.444444444	3.363636364
CycleOne_Clonal_368	Serere	UG160015	368	1	8	25	2	3.5
CycleOne_Clonal_369	Serere	UG15F161P001	369	1	9	25	2.1	3.357142857
CycleOne_Clonal_370	Serere	UG15F021P007	370	1	10	25	2.071428571	2.5
CycleOne_Clonal_371	Serere	UG15F160P001	371	1	11	25	2.5625	4.571428571
CycleOne_Clonal_372	Serere	UG160009	372	1	12	25	1	1
CycleOne_Clonal_373	Serere	UG110017	373	1	13	25	1.160714286	2.8
CycleOne_Clonal_374	Serere	UG15F168P001	374	1	14	25	1.451612903	4.5
CycleOne_Clonal_375	Serere	UG15F172P001	375	1	15	25	1.594594595	3.2
CycleOne_Clonal_376	Serere	UG15F240P013	376	1	1	26	1.333333333	3.5
CycleOne_Clonal_377	Serere	UG15F022P501	377	1	2	26	1.1	2
CycleOne_Clonal_378	Serere	UG15F219P001	378	1	3	26	3.102564103	3.216216216
CycleOne_Clonal_379	Serere	UG15F104P001	379	1	4	26	1.625	2.666666667
CycleOne_Clonal_380	Serere	UG110014	380	1	5	26	2.2	4
CycleOne_Clonal_381	Serere	UG15F082P511	381	1	6	26	2.5	3.1
CycleOne_Clonal_382	Serere	UG15F158P004	382	1	7	26	1.1	2
CycleOne_Clonal_383	Serere	UG110017	383	1	8	26	1.454545455	2.666666667
CycleOne_Clonal_384	Serere	UG15F039P012	384	1	9	26	1.391304348	2.8
CycleOne_Clonal_385	Serere	UG110017	385	1	10	26	1.628571429	3.444444444
CycleOne_Clonal_386	Serere	UG110016	386	1	11	26	4.857142857	4.857142857
CycleOne_Clonal_387	Serere	UG15F313P003	387	1	12	26	NA	NA
CycleOne_Clonal_388	Serere	UG15F044P004	388	1	13	26	1.5	5
CycleOne_Clonal_389	Serere	UG110017	389	1	14	26	1.714285714	3.5
CycleOne_Clonal_390	Serere	UG15F109P503	390	1	15	26	1.076923077	2
CycleOne_Clonal_391	Serere	UG15F321P005	391	1	1	27	1	1
CycleOne_Clonal_392	Serere	UG110016	392	1	2	27	4	4.5
CycleOne_Clonal_393	Serere	UG15F084P002	393	1	3	27	1.357142857	2.666666667
CycleOne_Clonal_394	Serere	UG15F183P001	394	1	4	27	1.139534884	2.5
CycleOne_Clonal_395	Serere	UG15F233P072	395	1	5	27	NA	NA
CycleOne_Clonal_396	Serere	UG110017	396	1	6	27	1.410714286	3.3
CycleOne_Clonal_397	Serere	UG15F306P033	397	1	7	27	1	1
CycleOne_Clonal_398	Serere	UG15F187P014	398	1	8	27	1.333333333	2
CycleOne_Clonal_399	Serere	UG15F262P064	399	1	9	27	1.04	2
CycleOne_Clonal_400	Serere	UG15F239P022	400	1	10	27	1.192307692	2.25
CycleOne_Clonal_401	Serere	UG15F274P001	401	1	11	27	1.181818182	2
CycleOne_Clonal_402	Serere	UG110016	402	1	12	27	3.928571429	4.416666667
CycleOne_Clonal_403	Serere	UG15F025P009	403	1	13	27	1	1
CycleOne_Clonal_404	Serere	UG15F196P001	404	1	14	27	1.222222222	3
CycleOne_Clonal_405	Serere	UG15F176P503	405	1	15	27	1	1
CycleOne_Clonal_406	Serere	UG110014	406	1	1	28	2.857142857	4.714285714
CycleOne_Clonal_407	Serere	UG15F177P006	407	1	2	28	1.289473684	3.2
CycleOne_Clonal_408	Serere	UG15F199P007	408	1	3	28	3.580645161	4.333333333
CycleOne_Clonal_409	Serere	UG110017	409	1	4	28	1.076923077	2.5
CycleOne_Clonal_410	Serere	UG15F167P008	410	1	5	28	NA	NA
CycleOne_Clonal_411	Serere	UG15F233P057	411	1	6	28	3.236842105	3.741935484
CycleOne_Clonal_412	Serere	UG110014	412	1	7	28	3.375	3.714285714
CycleOne_Clonal_413	Serere	UG15F039P003	413	1	8	28	1	1
CycleOne_Clonal_414	Serere	UG110017	414	1	9	28	1.941176471	3.285714286
CycleOne_Clonal_415	Serere	UG15F158P015	415	1	10	28	1.081081081	2.5
CycleOne_Clonal_416	Serere	UG15F215P503	416	1	11	28	1.163636364	3.25
CycleOne_Clonal_417	Serere	UG15F239P033	417	1	12	28	1.095238095	3
CycleOne_Clonal_418	Serere	UG15F215P018	418	1	13	28	1	1
CycleOne_Clonal_419	Serere	UG15F183P008	419	1	14	28	1	1
CycleOne_Clonal_420	Serere	UG15F030P011	420	1	15	28	2	2.666666667
CycleOne_Clonal_422	Serere	UG15F190P003	422	1	1	30	NA	NA
CycleOne_Clonal_423	Serere	UG15F185P001	423	1	2	30	1	1
CycleOne_Clonal_424	Serere	UG15F030P010	424	1	3	30	3.625	4.315789474
CycleOne_Clonal_425	Serere	UG15F183P036	425	1	4	30	2.631578947	4.444444444
CycleOne_Clonal_426	Serere	UG15F039P021	426	1	5	30	1.4	4
CycleOne_Clonal_427	Serere	UG15F176P015	427	1	6	30	1.289473684	4.666666667
CycleOne_Clonal_428	Serere	UG15F170P002	428	1	7	30	1.923076923	2.5
CycleOne_Clonal_429	Serere	UG15F140P002	429	1	8	30	1	1
CycleOne_Clonal_430	Serere	UG15F176P012	430	1	9	30	5	5
CycleOne_Clonal_431	Serere	UG15F183P027	431	1	10	30	1.590909091	3.6
CycleOne_Clonal_432	Serere	UG15F034P001	432	1	11	30	1.193548387	2.5
CycleOne_Clonal_433	Serere	UG15F175P517	433	1	12	30	1	1
CycleOne_Clonal_434	Serere	UG15F325P528	434	1	13	30	4.416666667	4.416666667
CycleOne_Clonal_435	Serere	UG15F075P002	435	1	14	30	2.236842105	3.136363636
CycleOne_Clonal_436	Serere	UG15F169P009	436	1	15	30	3.206896552	3.461538462
CycleOne_Clonal_437	Serere	UG15F254P001	437	1	1	31	1.045454545	2
CycleOne_Clonal_438	Serere	UG15F176P502	438	1	2	31	1	1
CycleOne_Clonal_439	Serere	UG15F181P008	439	1	3	31	NA	NA
CycleOne_Clonal_440	Serere	UG15156P504	440	1	4	31	3.714285714	3.714285714
CycleOne_Clonal_441	Serere	UG15F361P510	441	1	5	31	1	1
CycleOne_Clonal_442	Serere	UG15F172P005	442	1	6	31	1	1
CycleOne_Clonal_443	Serere	UG15F030P517	443	1	7	31	1	1
CycleOne_Clonal_444	Serere	UG15F101P010	444	1	8	31	NA	NA
CycleOne_Clonal_445	Serere	UG15F177P008	445	1	9	31	1.054545455	2
CycleOne_Clonal_446	Serere	UG15F034P006	446	1	10	31	1	1
CycleOne_Clonal_447	Serere	UG15F175P009	447	1	11	31	2.65	3.869565217
CycleOne_Clonal_448	Serere	UG15F030P015	448	1	12	31	1.807692308	3.1
CycleOne_Clonal_449	Serere	UG15F034P003	449	1	13	31	NA	NA
CycleOne_Clonal_450	Serere	UG15F091P002	450	1	14	31	1	1
CycleOne_Clonal_451	Serere	UG15F034P002	451	1	15	31	1	1
CycleOne_Clonal_452	Serere	UG15F034P001	452	1	1	32	1	1
CycleOne_Clonal_453	Serere	UG15183P006	453	1	2	32	1.541666667	3.6
CycleOne_Clonal_454	Serere	UG15F189P006	454	1	3	32	3.235294118	3.235294118
CycleOne_Clonal_455	Serere	UG15F170P504	455	1	4	32	1.041666667	2
CycleOne_Clonal_456	Serere	UG15F177P010	456	1	5	32	NA	NA
CycleOne_Clonal_457	Serere	UG15F181P005	457	1	6	32	1	1
CycleOne_Clonal_458	Serere	UG15F196P013	458	1	7	32	3.1875	3.692307692
CycleOne_Clonal_459	Serere	UG15F185P010	459	1	8	32	2.666666667	3.727272727
CycleOne_Clonal_460	Serere	UG15F190P016	460	1	9	32	1	1
CycleOne_Clonal_461	Serere	UG15F169P003	461	1	10	32	1.833333333	2.818181818
CycleOne_Clonal_462	Serere	UG15F180P502	462	1	11	32	1.366666667	3.75
CycleOne_Clonal_463	Serere	UG15F136P009	463	1	12	32	4.5	4.92
CycleOne_Clonal_464	Serere	UG15F034P006	464	1	13	32	1.15	2.5
CycleOne_Clonal_465	Serere	UG15F136P012	465	1	14	32	1.088235294	2
CycleOne_Clonal_466	Serere	UG15F312P004	466	1	15	32	1	1
CycleOne_Clonal_467	Serere	UG15F196P015	467	1	1	33	1.02173913	2
CycleOne_Clonal_468	Serere	U15F252P001	468	1	2	33	1	1
CycleOne_Clonal_469	Serere	UG15F196P005	469	1	3	33	1.518518519	3
CycleOne_Clonal_470	Serere	UG15F176P009	470	1	4	33	1	1
CycleOne_Clonal_471	Serere	UG15F196P004	471	1	5	33	2.2	3.142857143
CycleOne_Clonal_472	Serere	UG15F061P005	472	1	6	33	2.703703704	3.875
CycleOne_Clonal_473	Serere	UG15F183P037	473	1	7	33	NA	NA
CycleOne_Clonal_474	Serere	UG15F168P010	474	1	8	33	1.222222222	3
CycleOne_Clonal_475	Serere	UG15F015P001	475	1	9	33	1.039215686	3
CycleOne_Clonal_476	Serere	UG15F113P006	476	1	10	33	2.7	2.888888889
CycleOne_Clonal_477	Serere	UG15F192P006	477	1	11	33	2	2.5
CycleOne_Clonal_478	Serere	UG15F144P006	478	1	12	33	1	1
CycleOne_Clonal_479	Serere	UG15F136P009	479	1	13	33	1	1
CycleOne_Clonal_480	Serere	UG15F061P002	480	1	14	33	1.375	2.8
CycleOne_Clonal_481	Serere	UG15F183P030	481	1	15	33	NA	NA
CycleOne_Clonal_482	Serere	UG15F204P004	482	1	1	34	1.27027027	2.666666667
CycleOne_Clonal_483	Serere	UG15F008P522	483	1	2	34	NA	NA
CycleOne_Clonal_484	Serere	UG15F306P025	484	1	3	34	1.36	2.5
CycleOne_Clonal_485	Serere	UG115F140P006	485	1	4	34	1.071428571	2
CycleOne_Clonal_486	Serere	UG15F249P006	486	1	5	34	1	1
CycleOne_Clonal_487	Serere	UG15F172P008	487	1	6	34	NA	NA
CycleOne_Clonal_488	Serere	UG15F170P004	488	1	7	34	1	1
CycleOne_Clonal_489	Serere	UG15F176P007	489	1	8	34	1	1
CycleOne_Clonal_490	Serere	UG15F069P007	490	1	9	34	1.446808511	3.1
CycleOne_Clonal_491	Serere	UG15F192P012	491	1	10	34	2.044444444	3.611111111
CycleOne_Clonal_492	Serere	UG15F195P005	492	1	11	34	3.6	3.826086957
CycleOne_Clonal_493	Serere	UG15F195P011	493	1	12	34	1.375	3.625
CycleOne_Clonal_494	Serere	UG15F194P009	494	1	13	34	1	1
CycleOne_Clonal_495	Serere	UG15F006P003	495	1	14	34	3.5	3.5
CycleOne_Clonal_496	Serere	UG15F322P501	496	1	15	34	3.6	4.058823529
CycleOne_Clonal_497	Serere	UG15F306P028	497	2	16	1	1	1
CycleOne_Clonal_498	Serere	UG15F170P003	498	2	17	1	1.166666667	2
CycleOne_Clonal_499	Serere	UG15F325P029	499	2	18	1	1	1
CycleOne_Clonal_500	Serere	UG15F163P004	500	2	19	1	1.181818182	3
CycleOne_Clonal_501	Serere	UG15F325P514	501	2	20	1	1	1
CycleOne_Clonal_502	Serere	UG110014	502	2	21	1	2.5	4
CycleOne_Clonal_503	Serere	NARO CASS2	503	2	22	1	1	1
CycleOne_Clonal_504	Serere	UG15F249P004	504	2	23	1	1	1
CycleOne_Clonal_505	Serere	UG15F290P042	505	2	24	1	1.736842105	4.5
CycleOne_Clonal_506	Serere	UG15F176P501	506	2	25	1	1	1
CycleOne_Clonal_507	Serere	UG160011	507	2	26	1	1	1
CycleOne_Clonal_508	Serere	UG15F155P035	508	2	27	1	1	1
CycleOne_Clonal_509	Serere	UG15F043P018	509	2	28	1	1	1
CycleOne_Clonal_510	Serere	UG15F161P002	510	2	29	1	1.076923077	2
CycleOne_Clonal_511	Serere	UG15F015P035	511	2	30	1	1.25	2
CycleOne_Clonal_512	Serere	UG15F183P021	512	2	31	1	1.083333333	2
CycleOne_Clonal_513	Serere	UG15F172P009	513	2	32	1	NA	NA
CycleOne_Clonal_514	Serere	UG15F042P005	514	2	16	2	1.692307692	2
CycleOne_Clonal_515	Serere	UG110016	515	2	17	2	5	5
CycleOne_Clonal_516	Serere	UG15F046P002	516	2	18	2	1	1
CycleOne_Clonal_517	Serere	NARO CASS2	517	2	19	2	1.034482759	2
CycleOne_Clonal_518	Serere	UG15F254P502	518	2	20	2	1.057142857	2
CycleOne_Clonal_519	Serere	UG15F222P038	519	2	21	2	2	2
CycleOne_Clonal_520	Serere	UG15F201P002	520	2	22	2	NA	NA
CycleOne_Clonal_521	Serere	UG15F248P001	521	2	23	2	1.4	5
CycleOne_Clonal_522	Serere	NARO CASS2	522	2	24	2	1	1
CycleOne_Clonal_523	Serere	UG15F362P505	523	2	25	2	NA	NA
CycleOne_Clonal_524	Serere	UG110017	524	2	26	2	1.636363636	3.333333333
CycleOne_Clonal_525	Serere	UG15F007P005	525	2	27	2	1	1
CycleOne_Clonal_526	Serere	UG15F065P003	526	2	28	2	1	1
CycleOne_Clonal_527	Serere	UG160002	527	2	29	2	1	1
CycleOne_Clonal_528	Serere	NARO CASS2	528	2	30	2	1	1
CycleOne_Clonal_529	Serere	UG15F239P021	529	2	31	2	1	1
CycleOne_Clonal_530	Serere	UG15F135P018	530	2	32	2	1	1
CycleOne_Clonal_531	Serere	UG15F064P010	531	2	16	3	1.148148148	2
CycleOne_Clonal_532	Serere	UG15F172P004	532	2	17	3	1	1
CycleOne_Clonal_533	Serere	UG15F183P021	533	2	18	3	1	1
CycleOne_Clonal_534	Serere	UG15F123P003	534	2	19	3	1.6	2.5
CycleOne_Clonal_535	Serere	UG15F194P011	535	2	20	3	1.25	2.833333333
CycleOne_Clonal_536	Serere	UG15F061P003	536	2	21	3	1	1
CycleOne_Clonal_537	Serere	UG15F158P002	537	2	22	3	1.375	2.5
CycleOne_Clonal_538	Serere	UG15F140P501	538	2	23	3	1.1	2
CycleOne_Clonal_539	Serere	UG15F229P002	539	2	24	3	1.666666667	2.8
CycleOne_Clonal_540	Serere	UG15F253P501	540	2	25	3	1.157894737	2.5
CycleOne_Clonal_541	Serere	UG15F177P002	541	2	26	3	1	1
CycleOne_Clonal_542	Serere	UG15F017P002	542	2	27	3	1	1
CycleOne_Clonal_543	Serere	NARO CASS2	543	2	28	3	1	1
CycleOne_Clonal_544	Serere	UG15F006P001	544	2	29	3	1.178571429	2.428571429
CycleOne_Clonal_545	Serere	UG15F021P006	545	2	30	3	1	1
CycleOne_Clonal_546	Serere	UG15F079P010	546	2	31	3	1.25	3
CycleOne_Clonal_547	Serere	UG15F195P019	547	2	32	3	1	1
CycleOne_Clonal_548	Serere	UG15F021P005	548	2	16	4	2.347826087	4.444444444
CycleOne_Clonal_549	Serere	UG15F322P007	549	2	17	4	1	1
CycleOne_Clonal_550	Serere	UG15F192P015	550	2	18	4	1	1
CycleOne_Clonal_551	Serere	UG15F091P003	551	2	19	4	1	1
CycleOne_Clonal_552	Serere	NARO CASS2	552	2	20	4	1	1
CycleOne_Clonal_553	Serere	UG15F149P002	553	2	21	4	1	1
CycleOne_Clonal_554	Serere	UG15F312P002	554	2	22	4	1.644444444	3.416666667
CycleOne_Clonal_555	Serere	UG15F203P008	555	2	23	4	2	3.333333333
CycleOne_Clonal_556	Serere	UG15F226P038	556	2	24	4	2.086956522	3.272727273
CycleOne_Clonal_557	Serere	UG15F201P513	557	2	25	4	1	1
CycleOne_Clonal_558	Serere	UG15F177P016	558	2	26	4	1	1
CycleOne_Clonal_559	Serere	UG15F246P009	559	2	27	4	1	1
CycleOne_Clonal_560	Serere	UG15F064P004	560	2	28	4	1	1
CycleOne_Clonal_561	Serere	UG15F067P001	561	2	29	4	1	1
CycleOne_Clonal_562	Serere	UG15F043P012	562	2	30	4	1	1
CycleOne_Clonal_563	Serere	UG15F318P002	563	2	31	4	1.777777778	4
CycleOne_Clonal_564	Serere	UG15F128P002	564	2	32	4	2.666666667	3.5
CycleOne_Clonal_565	Serere	UG15F249P001	565	2	16	5	NA	NA
CycleOne_Clonal_566	Serere	UG15F091P001	566	2	17	5	1	1
CycleOne_Clonal_567	Serere	UG15F302P011	567	2	18	5	1	1
CycleOne_Clonal_568	Serere	UG15F183P016	568	2	19	5	NA	NA
CycleOne_Clonal_569	Serere	UG15F205P006	569	2	20	5	NA	NA
CycleOne_Clonal_570	Serere	UG15F176P010	570	2	21	5	1.592592593	2.6
CycleOne_Clonal_571	Serere	UG120187 (P-8)	571	2	22	5	1.095238095	2
CycleOne_Clonal_572	Serere	UG110016	572	2	23	5	4.833333333	4.833333333
CycleOne_Clonal_573	Serere	UG15F034P010	573	2	24	5	1.269230769	2.166666667
CycleOne_Clonal_574	Serere	UG15F278P502	574	2	25	5	1	1
CycleOne_Clonal_575	Serere	UG15F272P005	575	2	26	5	NA	NA
CycleOne_Clonal_576	Serere	UG15F066P001	576	2	27	5	NA	NA
CycleOne_Clonal_577	Serere	UG15F201P502	577	2	28	5	1	1
CycleOne_Clonal_578	Serere	UG110014	578	2	29	5	4.181818182	4.888888889
CycleOne_Clonal_579	Serere	UG15F196P017	579	2	30	5	1.107142857	2
CycleOne_Clonal_580	Serere	UG110014	580	2	31	5	2.222222222	4.142857143
CycleOne_Clonal_581	Serere	UG110014	581	2	32	5	3.055555556	4.363636364
CycleOne_Clonal_582	Serere	UG15F016P004	582	2	16	6	2.563636364	3.866666667
CycleOne_Clonal_583	Serere	UG15F144P008	583	2	17	6	1	1
CycleOne_Clonal_584	Serere	UG15F034P003	584	2	18	6	1.153846154	3
CycleOne_Clonal_585	Serere	UG15F183P018	585	2	19	6	1.076923077	2
CycleOne_Clonal_586	Serere	UG15F195P012	586	2	20	6	1	1
CycleOne_Clonal_587	Serere	UG15F008P052	587	2	21	6	1.055555556	3
CycleOne_Clonal_588	Serere	UG15F257P007	588	2	22	6	4	4
CycleOne_Clonal_590	Serere	UG15F039P026	590	2	24	6	2.068965517	2.722222222
CycleOne_Clonal_591	Serere	UG15F008P048	591	2	25	6	1	1
CycleOne_Clonal_592	Serere	UG15F015P028	592	2	26	6	1	1
CycleOne_Clonal_593	Serere	NARO CASS2	593	2	27	6	1.195652174	3.25
CycleOne_Clonal_594	Serere	UG15F157P001	594	2	28	6	1.433333333	3.6
CycleOne_Clonal_595	Serere	UG15F077P003	595	2	29	6	4.073170732	4.315789474
CycleOne_Clonal_596	Serere	UG15F015P511	596	2	30	6	NA	NA
CycleOne_Clonal_597	Serere	UG15F099P001	597	2	31	6	3.333333333	3.692307692
CycleOne_Clonal_598	Serere	UG15F130P501	598	2	32	6	1	1
CycleOne_Clonal_599	Serere	UG15F042P001	599	2	16	7	1.45	3.25
CycleOne_Clonal_600	Serere	UG15F034P003	600	2	17	7	1.857142857	2.333333333
CycleOne_Clonal_601	Serere	NARO CASS2	601	2	18	7	1	1
CycleOne_Clonal_602	Serere	UG15F322P004	602	2	19	7	1.384615385	3
CycleOne_Clonal_603	Serere	UG15F194P003	603	2	20	7	1	1
CycleOne_Clonal_604	Serere	UG15F008P030	604	2	21	7	1	1
CycleOne_Clonal_605	Serere	UG15F205P001	605	2	22	7	5	5
CycleOne_Clonal_606	Serere	UG15F002P002	606	2	23	7	2.545454545	3.428571429
CycleOne_Clonal_607	Serere	UG15F233P122	607	2	24	7	3.5	3.647058824
CycleOne_Clonal_608	Serere	UG15F154P034	608	2	25	7	1	1
CycleOne_Clonal_609	Serere	UG15F178P006	609	2	26	7	1.444444444	5
CycleOne_Clonal_610	Serere	UG160001	610	2	27	7	1	1
CycleOne_Clonal_611	Serere	UG15F006P505	611	2	28	7	1	1
CycleOne_Clonal_612	Serere	UG15F065P001	612	2	29	7	3.846153846	3.846153846
CycleOne_Clonal_613	Serere	UG15F009P003	613	2	30	7	2.8	2.8
CycleOne_Clonal_614	Serere	UG15F173P007	614	2	31	7	1	1
CycleOne_Clonal_615	Serere	UG15F083P003	615	2	32	7	1.666666667	3
CycleOne_Clonal_616	Serere	UG15F272P001	616	2	16	8	1	1
CycleOne_Clonal_617	Serere	UG15F035P004	617	2	17	8	1.105263158	2.333333333
CycleOne_Clonal_618	Serere	UG15F194P007	618	2	18	8	5	5
CycleOne_Clonal_619	Serere	UG15F174P002	619	2	19	8	1.42	3.333333333
CycleOne_Clonal_620	Serere	RS-NN30/RS-NN29	620	2	20	8	1	1
CycleOne_Clonal_621	Serere	UG15F030P009	621	2	21	8	1	1
CycleOne_Clonal_622	Serere	UG15F168P004	622	2	22	8	1	1
CycleOne_Clonal_623	Serere	UG15F202P004	623	2	23	8	1.260869565	2.5
CycleOne_Clonal_624	Serere	UG15F046P001	624	2	24	8	3.146341463	4.142857143
CycleOne_Clonal_625	Serere	UG15F323P308	625	2	25	8	1.107142857	3
CycleOne_Clonal_626	Serere	UG15F008P021	626	2	26	8	1	1
CycleOne_Clonal_627	Serere	UG15F042P004	627	2	27	8	1	1
CycleOne_Clonal_628	Serere	UG15F030P019	628	2	28	8	3.732142857	4.12244898
CycleOne_Clonal_629	Serere	UG15F016P002	629	2	29	8	1	1
CycleOne_Clonal_630	Serere	UG110017	630	2	30	8	1	1
CycleOne_Clonal_631	Serere	UG15F222P017	631	2	31	8	3.256410256	4.034482759
CycleOne_Clonal_632	Serere	UG15F096P005	632	2	32	8	NA	NA
CycleOne_Clonal_633	Serere	UG110017	633	2	16	9	1.304347826	3.333333333
CycleOne_Clonal_634	Serere	UG15F034P001	634	2	17	9	1.777777778	2.75
CycleOne_Clonal_635	Serere	UG15F034P001	635	2	18	9	1	1
CycleOne_Clonal_636	Serere	UG15F034P011	636	2	19	9	1	1
CycleOne_Clonal_637	Serere	UG110016	637	2	20	9	4.6875	4.6875
CycleOne_Clonal_638	Serere	UG110017	638	2	21	9	1.136363636	2
CycleOne_Clonal_639	Serere	UG15F178P003	639	2	22	9	1.24	2.2
CycleOne_Clonal_640	Serere	UG15F368P501	640	2	23	9	3.882352941	4.266666667
CycleOne_Clonal_641	Serere	UG15F192P007	641	2	24	9	NA	NA
CycleOne_Clonal_642	Serere	UG110017	642	2	25	9	1	1
CycleOne_Clonal_643	Serere	UG15F172P011	643	2	26	9	NA	NA
CycleOne_Clonal_644	Serere	UG15F059P003	644	2	27	9	1.625	2
CycleOne_Clonal_645	Serere	UG160016	645	2	28	9	1.083333333	2
CycleOne_Clonal_646	Serere	UG15F017P006	646	2	29	9	1.333333333	2
CycleOne_Clonal_647	Serere	UG15F012P001	647	2	30	9	1	1
CycleOne_Clonal_648	Serere	NARO CASS2	648	2	31	9	1.0625	2
CycleOne_Clonal_649	Serere	UG15F276P020	649	2	32	9	NA	NA
CycleOne_Clonal_650	Serere	UG15F011P001	650	2	16	10	1	1
CycleOne_Clonal_651	Serere	UG15F169P001	651	2	17	10	1.206896552	3
CycleOne_Clonal_652	Serere	UG15F034P001	652	2	18	10	1	1
CycleOne_Clonal_653	Serere	UG15F008P042	653	2	19	10	1.857142857	2.5
CycleOne_Clonal_654	Serere	UG15F030P516	654	2	20	10	2.947368421	3.176470588
CycleOne_Clonal_655	Serere	UG15F138P004	655	2	21	10	1	1
CycleOne_Clonal_656	Serere	UG15F193P011	656	2	22	10	4.4	4.4
CycleOne_Clonal_657	Serere	UG15F307P014	657	2	23	10	2.5	3.275862069
CycleOne_Clonal_658	Serere	UG15F064P005	658	2	24	10	1	1
CycleOne_Clonal_659	Serere	UG15F333P522	659	2	25	10	1.107142857	2.2
CycleOne_Clonal_660	Serere	UG110014	660	2	26	10	3.45	3.882352941
CycleOne_Clonal_661	Serere	UG15F056P004	661	2	27	10	1.090909091	2
CycleOne_Clonal_662	Serere	UG15F065P002	662	2	28	10	1.1	4
CycleOne_Clonal_663	Serere	UG15F073P002	663	2	29	10	1	1
CycleOne_Clonal_664	Serere	UG15F044P008	664	2	30	10	1	1
CycleOne_Clonal_665	Serere	UG15F251P029	665	2	31	10	1.956521739	2.833333333
CycleOne_Clonal_666	Serere	UG15F201P018	666	2	32	10	NA	NA
CycleOne_Clonal_667	Serere	UG15F004P002	667	2	16	11	NA	NA
CycleOne_Clonal_668	Serere	UG15F302P007	668	2	17	11	1	1
CycleOne_Clonal_670	Serere	UG15F190P507	670	2	19	11	1.8	2.142857143
CycleOne_Clonal_671	Serere	UG15F144P010	671	2	20	11	1.588235294	3.222222222
CycleOne_Clonal_672	Serere	UG15F177P001	672	2	21	11	NA	NA
CycleOne_Clonal_673	Serere	UG15F189P001	673	2	22	11	3.6875	3.866666667
CycleOne_Clonal_674	Serere	UG15F008P032	674	2	23	11	2.352941176	2.916666667
CycleOne_Clonal_675	Serere	UG15F195P006	675	2	24	11	1	1
CycleOne_Clonal_676	Serere	UG15F306P022	676	2	25	11	1.625	4.75
CycleOne_Clonal_677	Serere	UG15F109P001	677	2	26	11	2.4	2.75
CycleOne_Clonal_678	Serere	UG15F015P016	678	2	27	11	1	1
CycleOne_Clonal_679	Serere	UG15F186P001	679	2	28	11	2.8	4
CycleOne_Clonal_680	Serere	NARO CASS2	680	2	29	11	1	1
CycleOne_Clonal_681	Serere	UG15F015P014	681	2	30	11	1	1
CycleOne_Clonal_682	Serere	UG15F180P005	682	2	31	11	1	1
CycleOne_Clonal_683	Serere	UG15F070P001	683	2	32	11	1	1
CycleOne_Clonal_684	Serere	UG110014	684	2	16	12	2.166666667	4.5
CycleOne_Clonal_685	Serere	UG15F222P024	685	2	17	12	1.105263158	3
CycleOne_Clonal_686	Serere	UG110016	686	2	18	12	5	5
CycleOne_Clonal_687	Serere	UG15F430P042	687	2	19	12	1	1
CycleOne_Clonal_688	Serere	UG15F034P013	688	2	20	12	1	1
CycleOne_Clonal_689	Serere	UG15F170P501	689	2	21	12	1.428571429	4
CycleOne_Clonal_690	Serere	UG110017	690	2	22	12	2.743589744	4.090909091
CycleOne_Clonal_691	Serere	UG15F193P008	691	2	23	12	1.953488372	3.411764706
CycleOne_Clonal_692	Serere	UG15F172P501	692	2	24	12	NA	NA
CycleOne_Clonal_693	Serere	UG15F233P075	693	2	25	12	1.617021277	4.222222222
CycleOne_Clonal_694	Serere	UG15F100P003	694	2	26	12	4.714285714	4.714285714
CycleOne_Clonal_695	Serere	UG15F015P008	695	2	27	12	1	1
CycleOne_Clonal_696	Serere	UG110016	696	2	28	12	5	5
CycleOne_Clonal_697	Serere	UG15F048P003	697	2	29	12	NA	NA
CycleOne_Clonal_698	Serere	UG15F015P021	698	2	30	12	1.108108108	3
CycleOne_Clonal_699	Serere	UG15F034P005	699	2	31	12	1	1
CycleOne_Clonal_700	Serere	NARO CASS2	700	2	32	12	1	1
CycleOne_Clonal_701	Serere	UG15F365P504	701	2	16	13	1	1
CycleOne_Clonal_702	Serere	UG15F034P002	702	2	17	13	1	1
CycleOne_Clonal_703	Serere	UG15F030P013	703	2	18	13	2.181818182	3.166666667
CycleOne_Clonal_704	Serere	UG15F171P305	704	2	19	13	1	1
CycleOne_Clonal_705	Serere	UG15F173P004	705	2	20	13	1.571428571	2
CycleOne_Clonal_706	Serere	UG15F096P006	706	2	21	13	1.4	2.5
CycleOne_Clonal_707	Serere	UG15F190P012	707	2	22	13	2.4	3.333333333
CycleOne_Clonal_708	Serere	NARO CASS2	708	2	23	13	1.089285714	3.5
CycleOne_Clonal_709	Serere	UG15F430P504	709	2	24	13	1.071428571	2
CycleOne_Clonal_710	Serere	UG15F133P002	710	2	25	13	3.5	3.5
CycleOne_Clonal_711	Serere	UG15F008P001	711	2	26	13	NA	NA
CycleOne_Clonal_712	Serere	UG110017	712	2	27	13	1.607142857	3.125
CycleOne_Clonal_713	Serere	UG15F010P002	713	2	28	13	1	1
CycleOne_Clonal_714	Serere	UG15F064P003	714	2	29	13	NA	NA
CycleOne_Clonal_715	Serere	UG15F021P003	715	2	30	13	1	1
CycleOne_Clonal_716	Serere	UG15F165P501	716	2	31	13	1	1
CycleOne_Clonal_717	Serere	UG15F031P001	717	2	32	13	NA	NA
CycleOne_Clonal_718	Serere	NARO CASS2	718	2	16	14	1.270833333	2.625
CycleOne_Clonal_719	Serere	UG15F195P004	719	2	17	14	1.555555556	2.666666667
CycleOne_Clonal_720	Serere	UG15F183P022	720	2	18	14	1.424242424	2.555555556
CycleOne_Clonal_721	Serere	UG15F102P001	721	2	19	14	1	1
CycleOne_Clonal_722	Serere	UG15F171P004	722	2	20	14	1.153846154	2
CycleOne_Clonal_723	Serere	UG110016	723	2	21	14	5	5
CycleOne_Clonal_724	Serere	UG15F190P007	724	2	22	14	2.090909091	2.764705882
CycleOne_Clonal_725	Serere	UG15F183P503	725	2	23	14	2.35	4
CycleOne_Clonal_726	Serere	UG15F249P003	726	2	24	14	4.775	4.973684211
CycleOne_Clonal_728	Serere	UG15F163P502	728	2	26	14	1	1
CycleOne_Clonal_729	Serere	UG15F136P004	729	2	27	14	NA	NA
CycleOne_Clonal_730	Serere	UG15F034P004	730	2	28	14	NA	NA
CycleOne_Clonal_731	Serere	UG15F055P006	731	2	29	14	4.8125	4.8125
CycleOne_Clonal_732	Serere	UG15F233P048	732	2	30	14	1.047619048	2
CycleOne_Clonal_733	Serere	UG15F262P037	733	2	31	14	1.8	5
CycleOne_Clonal_734	Serere	UG15F293P001	734	2	32	14	NA	NA
CycleOne_Clonal_735	Serere	UG15F428P004	735	2	16	15	4.230769231	4.5
CycleOne_Clonal_736	Serere	UG15F034P008	736	2	17	15	1.304347826	3.333333333
CycleOne_Clonal_737	Serere	UG15F194P006	737	2	18	15	1	1
CycleOne_Clonal_738	Serere	UG110014	738	2	19	15	3.25	4
CycleOne_Clonal_739	Serere	UG15F177P003	739	2	20	15	1	1
CycleOne_Clonal_740	Serere	UG15F170P506	740	2	21	15	1.242424242	2.6
CycleOne_Clonal_741	Serere	UG15F222P518	741	2	22	15	1.314814815	2.888888889
CycleOne_Clonal_742	Serere	UG15F170P006	742	2	23	15	2.526315789	3.9
CycleOne_Clonal_743	Serere	UG15F169P004	743	2	24	15	2.96	3.882352941
CycleOne_Clonal_744	Serere	UG15F318P005	744	2	25	15	1.342105263	3.6
CycleOne_Clonal_745	Serere	UG110016	745	2	26	15	3.5625	4.727272727
CycleOne_Clonal_746	Serere	UG15F055P007	746	2	27	15	1.25	3
CycleOne_Clonal_747	Serere	UG15F171P013	747	2	28	15	1.482758621	3.8
CycleOne_Clonal_748	Serere	UG15F373P502	748	2	29	15	1	1
CycleOne_Clonal_749	Serere	UG15F193P001	749	2	30	15	3.7	4.375
CycleOne_Clonal_750	Serere	UG15F251P028	750	2	31	15	1.230769231	2.5
CycleOne_Clonal_751	Serere	UG15F167P005	751	2	32	15	NA	NA
CycleOne_Clonal_752	Serere	UG15F030P018	752	2	16	16	1.444444444	3.222222222
CycleOne_Clonal_753	Serere	UG15F195P506	753	2	17	16	2	4
CycleOne_Clonal_754	Serere	UG15F224P001	754	2	18	16	1.178571429	2.25
CycleOne_Clonal_755	Serere	UG15F262P509	755	2	19	16	1.111111111	2
CycleOne_Clonal_756	Serere	UG15F039P028	756	2	20	16	1.37037037	4.333333333
CycleOne_Clonal_757	Serere	UG15F302P014	757	2	21	16	1	1
CycleOne_Clonal_758	Serere	UG110014	758	2	22	16	NA	NA
CycleOne_Clonal_759	Serere	UG15F325P527	759	2	23	16	NA	NA
CycleOne_Clonal_760	Serere	UG15F325P512	760	2	24	16	NA	NA
CycleOne_Clonal_761	Serere	UG15F007P010	761	2	25	16	NA	NA
CycleOne_Clonal_762	Serere	UG15F192P011	762	2	26	16	NA	NA
CycleOne_Clonal_763	Serere	UG110016	763	2	27	16	NA	NA
CycleOne_Clonal_764	Serere	UG15F192P011	764	2	28	16	NA	NA
CycleOne_Clonal_765	Serere	UG110016	765	2	29	16	3.823529412	4
CycleOne_Clonal_766	Serere	UG110014	766	2	30	16	1	1
CycleOne_Clonal_767	Serere	UG15F165P003	767	2	31	16	NA	NA
CycleOne_Clonal_768	Serere	UG15F018P001	768	2	32	16	NA	NA
CycleOne_Clonal_769	Serere	UG15F037P002	769	2	16	17	1.785714286	3
CycleOne_Clonal_770	Serere	UG15F144P007	770	2	17	17	1	1
CycleOne_Clonal_772	Serere	UG15F193P006	772	2	19	17	1.285714286	3
CycleOne_Clonal_773	Serere	UG110017	773	2	20	17	1.833333333	4.125
CycleOne_Clonal_774	Serere	UG15F170P507	774	2	21	17	1	1
CycleOne_Clonal_775	Serere	UG15F262P034	775	2	22	17	1.185185185	3.5
CycleOne_Clonal_776	Serere	UG15F307P009	776	2	23	17	1	1
CycleOne_Clonal_777	Serere	UG15F313P001	777	2	24	17	1	1
CycleOne_Clonal_778	Serere	NARO CASS2	778	2	25	17	1	1
CycleOne_Clonal_779	Serere	UG15F008P033	779	2	26	17	1	1
CycleOne_Clonal_780	Serere	UG15F068P002	780	2	27	17	1.4	2.6
CycleOne_Clonal_781	Serere	UG15F031P001	781	2	28	17	1	1
CycleOne_Clonal_782	Serere	UG15F364P502	782	2	29	17	NA	NA
CycleOne_Clonal_783	Serere	UG15F079P001	783	2	30	17	1	1
CycleOne_Clonal_784	Serere	UG110017	784	2	31	17	3.108108108	3.689655172
CycleOne_Clonal_785	Serere	UG15034P017	785	2	32	17	NA	NA
CycleOne_Clonal_786	Serere	UG110016	786	2	16	18	5	5
CycleOne_Clonal_787	Serere	UG15F169P508	787	2	17	18	1	1
CycleOne_Clonal_788	Serere	UG110014	788	2	18	18	3.882352941	4.266666667
CycleOne_Clonal_789	Serere	UG15F202P007	789	2	19	18	1	1
CycleOne_Clonal_790	Serere	UG15F113P001	790	2	20	18	1.113636364	2.666666667
CycleOne_Clonal_791	Serere	UG15F324P002	791	2	21	18	3.5	3.5
CycleOne_Clonal_792	Serere	UG15F025P011	792	2	22	18	1.35483871	2.571428571
CycleOne_Clonal_793	Serere	UG15F262P062	793	2	23	18	5	5
CycleOne_Clonal_794	Serere	UG15F263P503	794	2	24	18	2.571428571	4.3
CycleOne_Clonal_795	Serere	UG15F239P019	795	2	25	18	1	1
CycleOne_Clonal_796	Serere	UG15F223P005	796	2	26	18	1.391304348	3.25
CycleOne_Clonal_797	Serere	UG110016	797	2	27	18	5	5
CycleOne_Clonal_798	Serere	UG15F200P001	798	2	28	18	2.083333333	4.25
CycleOne_Clonal_799	Serere	UG15F248P008	799	2	29	18	1.5	2.5
CycleOne_Clonal_800	Serere	UG15F198P006	800	2	30	18	1	1
CycleOne_Clonal_801	Serere	UG15F190P014	801	2	31	18	3.764705882	3.9375
CycleOne_Clonal_802	Serere	UG110017	802	2	32	18	1	1
CycleOne_Clonal_803	Serere	UG15F162P001	803	2	16	19	1.666666667	3
CycleOne_Clonal_804	Serere	UG15F166P002	804	2	17	19	1.875	2.75
CycleOne_Clonal_805	Serere	UG15F192P017	805	2	18	19	1.041666667	2
CycleOne_Clonal_806	Serere	UG15F306P010	806	2	19	19	1	1
CycleOne_Clonal_807	Serere	UG15F192P008	807	2	20	19	1.454545455	2.25
CycleOne_Clonal_808	Serere	UG15F253P001	808	2	21	19	3.5	3.5
CycleOne_Clonal_810	Serere	UG15F176P014	810	2	23	19	2.466666667	3
CycleOne_Clonal_811	Serere	UG15F034P001	811	2	24	19	1	1
CycleOne_Clonal_812	Serere	UG15F312P003	812	2	25	19	1.178571429	4.333333333
CycleOne_Clonal_813	Serere	NARO CASS2	813	2	26	19	1.153846154	3
CycleOne_Clonal_814	Serere	UG15F335P524	814	2	27	19	1.153846154	3
CycleOne_Clonal_815	Serere	UG110014	815	2	28	19	1.8	2.6
CycleOne_Clonal_816	Serere	UG15F238P001	816	2	29	19	3.3125	3.466666667
CycleOne_Clonal_817	Serere	UG15F233P063	817	2	30	19	1.384615385	3.5
CycleOne_Clonal_818	Serere	UG15F312P009	818	2	31	19	2.222222222	2.222222222
CycleOne_Clonal_819	Serere	UG15F177P005	819	2	32	19	1.090909091	2
CycleOne_Clonal_820	Serere	UG15F185P503	820	2	16	20	1.076923077	2.5
CycleOne_Clonal_821	Serere	UG15F034P004	821	2	17	20	1	1
CycleOne_Clonal_822	Serere	UG15F183P029	822	2	18	20	1.571428571	3.666666667
CycleOne_Clonal_823	Serere	UG110017	823	2	19	20	1.475	3.375
CycleOne_Clonal_824	Serere	UG15F195P001	824	2	20	20	1.184210526	2.75
CycleOne_Clonal_825	Serere	UG15F312P005	825	2	21	20	1	1
CycleOne_Clonal_826	Serere	UG110014	826	2	22	20	3.615384615	4.090909091
CycleOne_Clonal_827	Serere	UG15F181P010	827	2	23	20	3.15625	4
CycleOne_Clonal_828	Serere	UG110017	828	2	24	20	1.37037037	3.5
CycleOne_Clonal_829	Serere	UG15F035P002	829	2	25	20	1.390243902	4.2
CycleOne_Clonal_830	Serere	UG15F175P002	830	2	26	20	3.173913043	4.333333333
CycleOne_Clonal_831	Serere	UG15F195P007	831	2	27	20	2	4
CycleOne_Clonal_833	Serere	UG15F257P008	833	2	29	20	3	4.5
CycleOne_Clonal_834	Serere	UG15F178P007	834	2	30	20	NA	NA
CycleOne_Clonal_835	Serere	UG15F201P157	835	2	31	20	1.303030303	3.5
CycleOne_Clonal_836	Serere	UG15F168P008	836	2	32	20	2	2.5
CycleOne_Clonal_837	Serere	UG15F113P507	837	2	16	21	1	1
CycleOne_Clonal_838	Serere	UG110017	838	2	17	21	1.3125	2.666666667
CycleOne_Clonal_839	Serere	UG15F180P002	839	2	18	21	1.571428571	3
CycleOne_Clonal_840	Serere	UG15F239P012	840	2	19	21	3.2	3.75
CycleOne_Clonal_841	Serere	UG15F178P011	841	2	20	21	1.25	3
CycleOne_Clonal_842	Serere	UG15F176P002	842	2	21	21	1.09375	4
CycleOne_Clonal_843	Serere	UG15F008P031	843	2	22	21	1.138888889	2
CycleOne_Clonal_844	Serere	UG15F233P049	844	2	23	21	2.052631579	3
CycleOne_Clonal_845	Serere	UG15F140P003	845	2	24	21	1.466666667	3.333333333
CycleOne_Clonal_846	Serere	UG15F262P032	846	2	25	21	3.966666667	3.966666667
CycleOne_Clonal_847	Serere	UG15F198P007	847	2	26	21	1.1	2
CycleOne_Clonal_848	Serere	UG15F201P006	848	2	27	21	1.818181818	3.571428571
CycleOne_Clonal_849	Serere	UG15F175P001	849	2	28	21	NA	NA
CycleOne_Clonal_850	Serere	UG15F253P002	850	2	29	21	1	NA
CycleOne_Clonal_851	Serere	UG15F139P002	851	2	30	21	1	NA
CycleOne_Clonal_852	Serere	UG15F263P004	852	2	31	21	1	NA
CycleOne_Clonal_853	Serere	UG110016	853	2	32	21	5	5
CycleOne_Clonal_854	Serere	UG15F084P003	854	2	16	22	1.211538462	2.222222222
CycleOne_Clonal_855	Serere	UG15F169P507	855	2	17	22	1	1
CycleOne_Clonal_856	Serere	UG15F325P023	856	2	18	22	4	4
CycleOne_Clonal_857	Serere	UG15F251P025	857	2	19	22	NA	NA
CycleOne_Clonal_858	Serere	UG15F193P009	858	2	20	22	1	1
CycleOne_Clonal_859	Serere	UG15F176P511	859	2	21	22	1.5	2.333333333
CycleOne_Clonal_860	Serere	UG15F226P019	860	2	22	22	1	1
CycleOne_Clonal_861	Serere	UG15F219P503	861	2	23	22	1.142857143	2.5
CycleOne_Clonal_862	Serere	UG15F192P014	862	2	24	22	1	1
CycleOne_Clonal_863	Serere	UG15F272P004	863	2	25	22	1.615384615	3
CycleOne_Clonal_864	Serere	UG15F124P003	864	2	26	22	1	1
CycleOne_Clonal_865	Serere	UG15F112P005	865	2	27	22	1.625	2.666666667
CycleOne_Clonal_866	Serere	UG15F278P504	866	2	28	22	1	1
CycleOne_Clonal_867	Serere	UG15F177P015	867	2	29	22	1.75	3.25
CycleOne_Clonal_868	Serere	UG15F196P002	868	2	30	22	NA	NA
CycleOne_Clonal_869	Serere	UG15F257P010	869	2	31	22	NA	NA
CycleOne_Clonal_870	Serere	UG15F047P012	870	2	32	22	NA	NA
CycleOne_Clonal_871	Serere	UG15F084P001	871	2	16	23	1.976190476	3.157894737
CycleOne_Clonal_872	Serere	UG15F034P002	872	2	17	23	NA	NA
CycleOne_Clonal_873	Serere	UG15F030P004	873	2	18	23	1	1
CycleOne_Clonal_875	Serere	UG15F084P501	875	2	20	23	2.6	3.4
CycleOne_Clonal_876	Serere	UG15F252P506	876	2	21	23	1	1
CycleOne_Clonal_877	Serere	UG15F031P022	877	2	22	23	3.827586207	4.416666667
CycleOne_Clonal_878	Serere	UG15F262P045	878	2	23	23	1	1
CycleOne_Clonal_879	Serere	UG15F190P503	879	2	24	23	1	1
CycleOne_Clonal_880	Serere	UG110016	880	2	25	23	5	5
CycleOne_Clonal_881	Serere	UG15F233P091	881	2	26	23	1	1
CycleOne_Clonal_882	Serere	UG15F437P001	882	2	27	23	1	1
CycleOne_Clonal_883	Serere	UG15F008P038	883	2	28	23	2	4
CycleOne_Clonal_884	Serere	UG15F084P001	884	2	29	23	1	1
CycleOne_Clonal_885	Serere	UG15F172P002	885	2	30	23	NA	NA
CycleOne_Clonal_886	Serere	UG15F177P014	886	2	31	23	NA	NA
CycleOne_Clonal_887	Serere	UG15F176P005	887	2	32	23	NA	NA
CycleOne_Clonal_888	Serere	UG15F105P003	888	2	16	24	NA	NA
CycleOne_Clonal_889	Serere	UG15F035P003	889	2	17	24	1.333333333	2.75
CycleOne_Clonal_890	Serere	UG160020	890	2	18	24	1	1
CycleOne_Clonal_891	Serere	UG15F008P517	891	2	19	24	1	1
CycleOne_Clonal_892	Serere	UG15F193P005	892	2	20	24	1.232142857	3.6
CycleOne_Clonal_893	Serere	UG15F214P001	893	2	21	24	1	1
CycleOne_Clonal_894	Serere	UG15F136P002	894	2	22	24	1.363636364	5
CycleOne_Clonal_895	Serere	UG110014	895	2	23	24	2.272727273	2.75
CycleOne_Clonal_896	Serere	UG15F183P003	896	2	24	24	NA	NA
CycleOne_Clonal_897	Serere	UG15F030P016	897	2	25	24	1.333333333	2
CycleOne_Clonal_898	Serere	UG15F195P008	898	2	26	24	1	1
CycleOne_Clonal_899	Serere	UG15F231P015	899	2	27	24	1.861111111	3.583333333
CycleOne_Clonal_900	Serere	UG110017	900	2	28	24	1.15	2.5
CycleOne_Clonal_901	Serere	UG15F233P060	901	2	29	24	NA	NA
CycleOne_Clonal_902	Serere	UG15F109P002	902	2	30	24	1	1
CycleOne_Clonal_903	Serere	UG15F034P002	903	2	31	24	1	1
CycleOne_Clonal_904	Serere	UG15F124P010	904	2	32	24	NA	NA
CycleOne_Clonal_905	Serere	UG15F196P014	905	2	16	25	NA	NA
CycleOne_Clonal_906	Serere	UG15F113P005	906	2	17	25	3.8125	3.8125
CycleOne_Clonal_907	Serere	UG15F034P007	907	2	18	25	1	1
CycleOne_Clonal_908	Serere	UG15F034P001	908	2	19	25	NA	NA
CycleOne_Clonal_909	Serere	UG15F173P006	909	2	20	25	2.625	3.6
CycleOne_Clonal_910	Serere	NARO CASS2	910	2	21	25	1.117647059	2
CycleOne_Clonal_911	Serere	UG15F302P023	911	2	22	25	1	1
CycleOne_Clonal_912	Serere	UG15F168P003	912	2	23	25	2	3.5
CycleOne_Clonal_913	Serere	UG15F187P013	913	2	24	25	4.875	4.875
CycleOne_Clonal_914	Serere	UG15F034P004	914	2	25	25	1.833333333	4
CycleOne_Clonal_915	Serere	UG15F325P012	915	2	26	25	NA	NA
CycleOne_Clonal_916	Serere	UG110014	916	2	27	25	2.230769231	3.666666667
CycleOne_Clonal_917	Serere	UG15F302P018	917	2	28	25	1	1
CycleOne_Clonal_918	Serere	UG15F181P009	918	2	29	25	3.227272727	4.0625
CycleOne_Clonal_919	Serere	UG15F172P003	919	2	30	25	NA	NA
CycleOne_Clonal_920	Serere	UG15F187P509	920	2	31	25	NA	NA
CycleOne_Clonal_921	Serere	UG15F034P016	921	2	32	25	NA	NA
CycleOne_Clonal_922	Serere	UG15F257P002	922	2	16	26	NA	NA
CycleOne_Clonal_923	Serere	UG15F091P005	923	2	17	26	2.56	4.25
CycleOne_Clonal_924	Serere	UG110017	924	2	18	26	1.783783784	3.416666667
CycleOne_Clonal_925	Serere	UG15F233P022	925	2	19	26	NA	NA
CycleOne_Clonal_926	Serere	UG110014	926	2	20	26	2.777777778	4.2
CycleOne_Clonal_927	Serere	UG15F192P018	927	2	21	26	1	1
CycleOne_Clonal_928	Serere	UG15F306P031	928	2	22	26	1.057142857	3
CycleOne_Clonal_929	Serere	UG15F034P001	929	2	23	26	1	1
CycleOne_Clonal_930	Serere	UG110016	930	2	24	26	4.6	4.6
CycleOne_Clonal_931	Serere	UG15F116P005	931	2	25	26	1	1
CycleOne_Clonal_932	Serere	UG15F055P004	932	2	26	26	NA	NA
CycleOne_Clonal_933	Serere	UG15F138P003	933	2	27	26	NA	NA
CycleOne_Clonal_934	Serere	UG15F183P012	934	2	28	26	NA	NA
CycleOne_Clonal_935	Serere	UG110017	935	2	29	26	1.690909091	3.235294118
CycleOne_Clonal_936	Serere	UG15F190P008	936	2	30	26	NA	NA
CycleOne_Clonal_937	Serere	UG15F025P010	937	2	31	26	3.5	4.333333333
CycleOne_Clonal_938	Serere	UG15F181P006	938	2	32	26	NA	NA
CycleOne_Clonal_939	Serere	UG15F228P003	939	2	16	27	NA	NA
CycleOne_Clonal_940	Serere	UG15F169P503	940	2	17	27	1.958333333	2.642857143
CycleOne_Clonal_941	Serere	UG15F195P003	941	2	18	27	2.333333333	3
CycleOne_Clonal_942	Serere	UG110016	942	2	19	27	4.15	4.315789474
CycleOne_Clonal_943	Serere	UG15F181P007	943	2	20	27	2.25	3.777777778
CycleOne_Clonal_944	Serere	UG15F183P023	944	2	21	27	1	1
CycleOne_Clonal_945	Serere	UG15F322P006	945	2	22	27	1	1
CycleOne_Clonal_946	Serere	UG15F183P010	946	2	23	27	1	1
CycleOne_Clonal_947	Serere	UG15F169P005	947	2	24	27	NA	NA
CycleOne_Clonal_948	Serere	UG15F263P001	948	2	25	27	1	1
CycleOne_Clonal_949	Serere	UG15F233P059	949	2	26	27	NA	NA
CycleOne_Clonal_950	Serere	UG15F187P012	950	2	27	27	1	1
CycleOne_Clonal_951	Serere	UG15F204P002	951	2	28	27	1	1
CycleOne_Clonal_952	Serere	UG15F278P003	952	2	29	27	1	1
CycleOne_Clonal_953	Serere	UG15F262P049	953	2	30	27	NA	NA
CycleOne_Clonal_954	Serere	UG110016	954	2	31	27	4.666666667	4.666666667
CycleOne_Clonal_955	Serere	UG15F190P006	955	2	32	27	NA	NA
CycleOne_Clonal_956	Serere	UG15F030P008	956	2	16	28	NA	NA
CycleOne_Clonal_957	Serere	UG15F034P002	957	2	17	28	1	1
CycleOne_Clonal_958	Serere	UG15F324P529	958	2	18	28	NA	NA
CycleOne_Clonal_959	Serere	UG15F362P506	959	2	19	28	1	1
CycleOne_Clonal_960	Serere	UG15F325P008	960	2	20	28	1	1
CycleOne_Clonal_961	Serere	UG15F239P010	961	2	21	28	1.090909091	2
CycleOne_Clonal_962	Serere	UG15F325P513	962	2	22	28	1	1
CycleOne_Clonal_963	Serere	UG15F196P016	963	2	23	28	3.181818182	3.666666667
CycleOne_Clonal_964	Serere	UG15F325P005	964	2	24	28	NA	NA
CycleOne_Clonal_966	Serere	UG15F030P012	966	2	26	28	2.25	2.666666667
CycleOne_Clonal_968	Serere	UG15F190P011	968	2	28	28	1	1
CycleOne_Clonal_969	Serere	UG15F164P504	969	2	29	28	1	1
CycleOne_Clonal_970	Serere	UG110016	970	2	30	28	5	5
CycleOne_Clonal_971	Serere	UG15F165P006	971	2	31	28	NA	NA
CycleOne_Clonal_974	Serere	UG15F035P001	974	2	17	29	1.045454545	2
CycleOne_Clonal_975	Serere	UG15F183P013	975	2	18	29	2.166666667	3.333333333
CycleOne_Clonal_976	Serere	UG15F325P506	976	2	19	29	1	1
CycleOne_Clonal_977	Serere	UG15F306P016	977	2	20	29	1	1
CycleOne_Clonal_978	Serere	UG15F046P001	978	2	21	29	1	1
CycleOne_Clonal_979	Serere	UG15F306P002	979	2	22	29	4	4.3
CycleOne_Clonal_980	Serere	UG110017	980	2	23	29	1.392857143	3.75
CycleOne_Clonal_981	Serere	UG15F030P001	981	2	24	29	1	1
CycleOne_Clonal_982	Serere	UG15F198P002	982	2	25	29	1	1
CycleOne_Clonal_983	Serere	UG15F302P025	983	2	26	29	1	1
CycleOne_Clonal_984	Serere	UG15F008P019	984	2	27	29	1	1
CycleOne_Clonal_985	Serere	UG15F110P002	985	2	28	29	NA	NA
CycleOne_Clonal_988	Serere	UG15F183P034	988	2	31	29	NA	NA
CycleOne_Clonal_990	Serere	UG15F091P007	990	2	16	30	1.382352941	2.444444444
CycleOne_Clonal_991	Serere	NARO CASS2	991	2	17	30	1	1
CycleOne_Clonal_992	Serere	UG15F215P031	992	2	18	30	NA	NA
CycleOne_Clonal_993	Serere	UG15F082P001	993	2	19	30	1	1
CycleOne_Clonal_994	Serere	UG15F239P034	994	2	20	30	1	1
CycleOne_Clonal_995	Serere	UG15F031P009	995	2	21	30	1.428571429	2.5
CycleOne_Clonal_996	Serere	UG15F176P006	996	2	22	30	2	2
CycleOne_Clonal_997	Serere	UG15F168P012	997	2	23	30	1	1
CycleOne_Clonal_998	Serere	UG15F310P018	998	2	24	30	1	1
CycleOne_Clonal_999	Serere	UG110014	999	2	25	30	2.461538462	4.166666667
CycleOne_Clonal_1007	Serere	UG15F022P003	1007	2	16	31	1.484848485	3.666666667
CycleOne_Clonal_1008	Serere	UG15F272P002	1008	2	17	31	1.916666667	2.833333333
CycleOne_Clonal_1009	Serere	UG15F289P503	1009	2	18	31	3.642857143	4.083333333
CycleOne_Clonal_1010	Serere	UG15F307P003	1010	2	19	31	NA	NA
CycleOne_Clonal_1011	Serere	UG15F240P015	1011	2	20	31	1	1
CycleOne_Clonal_1012	Serere	UG15F136P514	1012	2	21	31	4.5	4.5
CycleOne_Clonal_1013	Serere	UG110016	1013	2	22	31	5	5
CycleOne_Clonal_1014	Serere	UG15F171P006	1014	2	23	31	1	1
CycleOne_Clonal_1015	Serere	UG15F190P505	1015	2	24	31	1.882352941	2.875
CycleOne_Clonal_1016	Serere	UG15F262P024	1016	2	25	31	1.636363636	3.1
CycleOne_Clonal_1024	Serere	UG15F034P014	1024	2	16	32	1.837837838	3.214285714
CycleOne_Clonal_1025	Serere	UG15F008P058	1025	2	17	32	1.333333333	2
CycleOne_Clonal_1026	Serere	U15F168P002	1026	2	18	32	1.157894737	2
CycleOne_Clonal_1027	Serere	UG15F201P005	1027	2	19	32	1	1
CycleOne_Clonal_1028	Serere	UG15F030P006	1028	2	20	32	3.090909091	3.705882353
CycleOne_Clonal_1029	Serere	UG15F278P004	1029	2	21	32	1	1
CycleOne_Clonal_1030	Serere	UG15F226P022	1030	2	22	32	2	2
CycleOne_Clonal_1031	Serere	UG15F325P019	1031	2	23	32	1.1	2
CycleOne_Clonal_1032	Serere	UG15F233P052	1032	2	24	32	1.055555556	2
CycleOne_Clonal_1033	Serere	UG15F171P009	1033	2	25	32	NA	NA
CycleOne_Clonal_1041	Serere	UG15F169P002	1041	2	16	33	1	1
CycleOne_Clonal_1042	Serere	UG15F034P015	1042	2	17	33	1	1
CycleOne_Clonal_1043	Serere	UG15F324P026	1043	2	18	33	2	3
CycleOne_Clonal_1044	Serere	UG15F199P003	1044	2	19	33	2.9	3.111111111
CycleOne_Clonal_1045	Serere	UG15F008P049	1045	2	20	33	NA	NA
CycleOne_Clonal_1046	Serere	UG15F175P007	1046	2	21	33	1.647058824	3.2
CycleOne_Clonal_1047	Serere	UG15F008P007	1047	2	22	33	1.25	2
CycleOne_Clonal_1048	Serere	UG15F030P005	1048	2	23	33	4.666666667	4.666666667
CycleOne_Clonal_1049	Serere	UG15F018P501	1049	2	24	33	NA	NA
CycleOne_Clonal_1050	Serere	UG15F251P026	1050	2	25	33	1	1
CycleOne_Clonal_1058	Serere	UG15F171P001	1058	2	16	34	4.5	4.5
CycleOne_Clonal_1060	Serere	UG15F034P003	1060	2	18	34	NA	NA
CycleOne_Clonal_1061	Serere	UG15F183P505	1061	2	19	34	NA	NA
CycleOne_Clonal_1062	Serere	UG15F306P009	1062	2	20	34	1	1
CycleOne_Clonal_1063	Serere	UG15F192P530	1063	2	21	34	NA	NA
CycleOne_Clonal_1064	Serere	UG15F284P502	1064	2	22	34	1.375	2.5
CycleOne_Clonal_1065	Serere	UG15F079P011	1065	2	23	34	1	1
CycleOne_Clonal_1066	Serere	UG15F198P009	1066	2	24	34	NA	NA
CycleOne_Clonal_1067	Serere	UG15F185P013	1067	2	25	34	NA	NA
NaCRRICycleOne_Clonal_NaCRRI2016_1	Namulonge	UG15F178P011	1068	1	1	1	1.333333333	3
NaCRRICycleOne_Clonal_NaCRRI2016_2	Namulonge	UG15F091P001	1069	1	2	1	1.357142857	2.333333333
NaCRRICycleOne_Clonal_NaCRRI2016_3	Namulonge	UG15F105P002	1070	1	3	1	2	2.714285714
NaCRRICycleOne_Clonal_NaCRRI2016_4	Namulonge	UG15F171P516	1071	1	4	1	1.9375	2.666666667
NaCRRICycleOne_Clonal_NaCRRI2016_5	Namulonge	UG15F096P003	1072	1	5	1	NA	NA
NaCRRICycleOne_Clonal_NaCRRI2016_6	Namulonge	UG15F109P002	1073	1	6	1	1	1
NaCRRICycleOne_Clonal_NaCRRI2016_7	Namulonge	UG15F139P002	1074	1	7	1	1	1
NaCRRICycleOne_Clonal_NaCRRI2016_8	Namulonge	UG15F034P001	1075	1	8	1	NA	NA
NaCRRICycleOne_Clonal_NaCRRI2016_9	Namulonge	UG15F185P009	1076	1	9	1	1.375	2.5
NaCRRICycleOne_Clonal_NaCRRI2016_10	Namulonge	UG15F177P014	1077	1	10	1	NA	NA
NaCRRICycleOne_Clonal_NaCRRI2016_11	Namulonge	UG15F430P013	1078	1	11	1	2.5	2.5
NaCRRICycleOne_Clonal_NaCRRI2016_12	Namulonge	UG15F189P005	1079	1	12	1	NA	NA
NaCRRICycleOne_Clonal_NaCRRI2016_13	Namulonge	UG15F185P014	1080	1	13	1	NA	NA
NaCRRICycleOne_Clonal_NaCRRI2016_14	Namulonge	UG15F192P017	1081	1	14	1	1.090909091	2
NaCRRICycleOne_Clonal_NaCRRI2016_15	Namulonge	UG15F030P013	1082	1	15	1	2	2.666666667
NaCRRICycleOne_Clonal_NaCRRI2016_16	Namulonge	UG110014	1083	1	16	1	5	5
NaCRRICycleOne_Clonal_NaCRRI2016_17	Namulonge	UG15F034P010	1084	1	17	1	1.5	2.125
NaCRRICycleOne_Clonal_NaCRRI2016_18	Namulonge	UG15F192P012	1085	1	18	1	3.642857143	4.083333333
NaCRRICycleOne_Clonal_NaCRRI2016_19	Namulonge	UG15F318P005	1086	1	19	1	5	5
NaCRRICycleOne_Clonal_NaCRRI2016_20	Namulonge	UG15F169P001	1087	1	20	1	NA	NA
NaCRRICycleOne_Clonal_NaCRRI2016_21	Namulonge	UG15F183P505	1088	1	21	1	NA	NA
NaCRRICycleOne_Clonal_NaCRRI2016_22	Namulonge	UG15F124P003	1089	1	22	1	1.125	2
NaCRRICycleOne_Clonal_NaCRRI2016_23	Namulonge	UG15F251P029	1090	1	23	1	1.363636364	2.333333333
NaCRRICycleOne_Clonal_NaCRRI2016_24	Namulonge	UG15F325P019	1091	1	1	2	NA	NA
NaCRRICycleOne_Clonal_NaCRRI2016_25	Namulonge	UG15F193P008	1092	1	2	2	1.166666667	2
NaCRRICycleOne_Clonal_NaCRRI2016_26	Namulonge	UG15F170P507	1093	1	3	2	1.064516129	2
NaCRRICycleOne_Clonal_NaCRRI2016_27	Namulonge	UG15F177P502	1094	1	4	2	1.9	4.6
NaCRRICycleOne_Clonal_NaCRRI2016_28	Namulonge	UG15F168P007	1095	1	5	2	NA	NA
NaCRRICycleOne_Clonal_NaCRRI2016_29	Namulonge	UG15F206P001	1096	1	6	2	1.387096774	2.333333333
NaCRRICycleOne_Clonal_NaCRRI2016_30	Namulonge	UG15F176P012	1097	1	7	2	1.727272727	2.333333333
NaCRRICycleOne_Clonal_NaCRRI2016_31	Namulonge	UG15189P006	1098	1	8	2	2.384615385	2.5
NaCRRICycleOne_Clonal_NaCRRI2016_32	Namulonge	UG15F170P004	1099	1	9	2	1	1
NaCRRICycleOne_Clonal_NaCRRI2016_33	Namulonge	UG15F325P520	1100	1	10	2	1.083333333	2
NaCRRICycleOne_Clonal_NaCRRI2016_34	Namulonge	UG15F189P007	1101	1	11	2	1.111111111	2
NaCRRICycleOne_Clonal_NaCRRI2016_35	Namulonge	UG15F172P007	1102	1	12	2	NA	NA
NaCRRICycleOne_Clonal_NaCRRI2016_36	Namulonge	UG15F430P012	1103	1	13	2	NA	NA
NaCRRICycleOne_Clonal_NaCRRI2016_37	Namulonge	UG15F046P001	1104	1	14	2	NA	NA
NaCRRICycleOne_Clonal_NaCRRI2016_38	Namulonge	UG15F034P001	1105	1	15	2	3.5	4.333333333
NaCRRICycleOne_Clonal_NaCRRI2016_39	Namulonge	UG15F169P508	1106	1	16	2	1	1
NaCRRICycleOne_Clonal_NaCRRI2016_40	Namulonge	UG15F325P527	1107	1	17	2	NA	NA
NaCRRICycleOne_Clonal_NaCRRI2016_41	Namulonge	UG15F136P004	1108	1	18	2	3	5
NaCRRICycleOne_Clonal_NaCRRI2016_42	Namulonge	UG15F022P003	1109	1	19	2	1.470588235	3
NaCRRICycleOne_Clonal_NaCRRI2016_43	Namulonge	UG15F035P002	1110	1	20	2	2.291666667	2.722222222
NaCRRICycleOne_Clonal_NaCRRI2016_44	Namulonge	UG15F171P506	1111	1	21	2	1.125	2
NaCRRICycleOne_Clonal_NaCRRI2016_45	Namulonge	UG110017	1112	1	22	2	1.176470588	2
NaCRRICycleOne_Clonal_NaCRRI2016_46	Namulonge	UG15F201P517	1113	1	23	2	1.075	2
NaCRRICycleOne_Clonal_NaCRRI2016_47	Namulonge	UG15P113P001	1114	1	1	3	1.040816327	2
NaCRRICycleOne_Clonal_NaCRRI2016_48	Namulonge	UG15P183P010	1115	1	2	3	NA	NA
NaCRRICycleOne_Clonal_NaCRRI2016_49	Namulonge	UG15F176P006	1116	1	3	3	2	2
NaCRRICycleOne_Clonal_NaCRRI2016_50	Namulonge	UG15F084P002	1117	1	4	3	1.666666667	2.333333333
NaCRRICycleOne_Clonal_NaCRRI2016_51	Namulonge	UG15F128P002	1118	1	5	3	2	2.25
NaCRRICycleOne_Clonal_NaCRRI2016_52	Namulonge	UG15F380P502	1119	1	6	3	NA	NA
NaCRRICycleOne_Clonal_NaCRRI2016_53	Namulonge	UG110017	1120	1	7	3	1	1
NaCRRICycleOne_Clonal_NaCRRI2016_54	Namulonge	UG15F238P001	1121	1	8	3	3.5	3.5
NaCRRICycleOne_Clonal_NaCRRI2016_55	Namulonge	UG15F174P001	1122	1	9	3	1.111111111	2
NaCRRICycleOne_Clonal_NaCRRI2016_56	Namulonge	UG15F140P002	1123	1	10	3	1	1
NaCRRICycleOne_Clonal_NaCRRI2016_57	Namulonge	UG15F061P007	1124	1	11	3	1.222222222	2
NaCRRICycleOne_Clonal_NaCRRI2016_58	Namulonge	UG15F139P001	1125	1	12	3	NA	NA
NaCRRICycleOne_Clonal_NaCRRI2016_59	Namulonge	UG15F199P003	1126	1	13	3	1.5	2.25
NaCRRICycleOne_Clonal_NaCRRI2016_60	Namulonge	UG15F325P005	1127	1	14	3	NA	NA
NaCRRICycleOne_Clonal_NaCRRI2016_61	Namulonge	UG15F035P004	1128	1	15	3	1.5	2.071428571
NaCRRICycleOne_Clonal_NaCRRI2016_62	Namulonge	UG15F169P006	1129	1	16	3	5	5
NaCRRICycleOne_Clonal_NaCRRI2016_63	Namulonge	UG15F192P015	1130	1	17	3	NA	NA
NaCRRICycleOne_Clonal_NaCRRI2016_64	Namulonge	UG15F034P016	1131	1	18	3	NA	NA
NaCRRICycleOne_Clonal_NaCRRI2016_65	Namulonge	UG110016	1132	1	19	3	4.5	4.5
NaCRRICycleOne_Clonal_NaCRRI2016_66	Namulonge	UG15F034P004	1133	1	20	3	NA	NA
NaCRRICycleOne_Clonal_NaCRRI2016_67	Namulonge	UG15F034P015	1134	1	21	3	NA	NA
NaCRRICycleOne_Clonal_NaCRRI2016_68	Namulonge	UG15F183P021	1135	1	22	3	2.4	3.333333333
NaCRRICycleOne_Clonal_NaCRRI2016_69	Namulonge	UG15F239P021	1136	1	23	3	NA	NA
NaCRRICycleOne_Clonal_NaCRRI2016_70	Namulonge	UG15P325P513	1137	1	1	4	3.875	3.875
NaCRRICycleOne_Clonal_NaCRRI2016_71	Namulonge	UG110017	1138	1	2	4	1.256410256	2.111111111
NaCRRICycleOne_Clonal_NaCRRI2016_72	Namulonge	UG15F108P001	1139	1	3	4	1	1
NaCRRICycleOne_Clonal_NaCRRI2016_73	Namulonge	UG15F177P012	1140	1	4	4	NA	NA
NaCRRICycleOne_Clonal_NaCRRI2016_74	Namulonge	NARO CASS2	1141	1	5	4	2.466666667	3.75
NaCRRICycleOne_Clonal_NaCRRI2016_75	Namulonge	UG15F138P003	1142	1	6	4	NA	NA
NaCRRICycleOne_Clonal_NaCRRI2016_76	Namulonge	UG15F170P504	1143	1	7	4	2	4.25
NaCRRICycleOne_Clonal_NaCRRI2016_77	Namulonge	UG15F176P009	1144	1	8	4	1	1
NaCRRICycleOne_Clonal_NaCRRI2016_78	Namulonge	UG110017	1145	1	9	4	1.192307692	2
NaCRRICycleOne_Clonal_NaCRRI2016_79	Namulonge	UG15F172P005	1146	1	10	4	NA	NA
NaCRRICycleOne_Clonal_NaCRRI2016_80	Namulonge	UG15F156P004	1147	1	11	4	1	1
NaCRRICycleOne_Clonal_NaCRRI2016_81	Namulonge	UG15F181P003	1148	1	12	4	NA	NA
NaCRRICycleOne_Clonal_NaCRRI2016_82	Namulonge	UG15F185P005	1149	1	13	4	NA	NA
NaCRRICycleOne_Clonal_NaCRRI2016_83	Namulonge	UG15F091P005	1150	1	14	4	3.761904762	4.052631579
NaCRRICycleOne_Clonal_NaCRRI2016_84	Namulonge	UG110017	1151	1	15	4	1.869565217	2.538461538
NaCRRICycleOne_Clonal_NaCRRI2016_85	Namulonge	UG15F175P001	1152	1	16	4	5	5
NaCRRICycleOne_Clonal_NaCRRI2016_86	Namulonge	UG15F183P027	1153	1	17	4	NA	NA
NaCRRICycleOne_Clonal_NaCRRI2016_87	Namulonge	UG15F190P006	1154	1	18	4	5	5
NaCRRICycleOne_Clonal_NaCRRI2016_88	Namulonge	UG15F034P002	1155	1	19	4	NA	NA
NaCRRICycleOne_Clonal_NaCRRI2016_89	Namulonge	UG15F325P009	1156	1	20	4	NA	NA
NaCRRICycleOne_Clonal_NaCRRI2016_90	Namulonge	UG15F169P004	1157	1	21	4	2.333333333	2.333333333
NaCRRICycleOne_Clonal_NaCRRI2016_91	Namulonge	UG15F180P005	1158	1	22	4	1	1
NaCRRICycleOne_Clonal_NaCRRI2016_92	Namulonge	UG15F034P002	1159	1	23	4	NA	NA
NaCRRICycleOne_Clonal_NaCRRI2016_93	Namulonge	UG15F322P006	1160	1	1	5	2.173913043	3
NaCRRICycleOne_Clonal_NaCRRI2016_94	Namulonge	UG15F171PP009	1161	1	2	5	1.4	2.333333333
NaCRRICycleOne_Clonal_NaCRRI2016_95	Namulonge	UG15F168P004	1162	1	3	5	1.15	2.5
NaCRRICycleOne_Clonal_NaCRRI2016_96	Namulonge	NARO CASS2	1163	1	4	5	1.117647059	2
NaCRRICycleOne_Clonal_NaCRRI2016_97	Namulonge	UG15F177P009	1164	1	5	5	1	1
NaCRRICycleOne_Clonal_NaCRRI2016_98	Namulonge	UG15F325P011	1165	1	6	5	NA	NA
NaCRRICycleOne_Clonal_NaCRRI2016_99	Namulonge	UG15F061P003	1166	1	7	5	1.153846154	2.333333333
NaCRRICycleOne_Clonal_NaCRRI2016_100	Namulonge	UG15F183P036	1167	1	8	5	1.25	2.333333333
NaCRRICycleOne_Clonal_NaCRRI2016_101	Namulonge	UG15F156P001	1168	1	9	5	1.111111111	2
NaCRRICycleOne_Clonal_NaCRRI2016_102	Namulonge	NARO CASS2	1169	1	10	5	1	1
NaCRRICycleOne_Clonal_NaCRRI2016_103	Namulonge	UG15F083P001	1170	1	11	5	NA	NA
NaCRRICycleOne_Clonal_NaCRRI2016_104	Namulonge	UG110016	1171	1	12	5	NA	NA
NaCRRICycleOne_Clonal_NaCRRI2016_105	Namulonge	UG110017	1172	1	13	5	1	1
NaCRRICycleOne_Clonal_NaCRRI2016_106	Namulonge	UG15F180P002	1173	1	14	5	2.428571429	2.428571429
NaCRRICycleOne_Clonal_NaCRRI2016_107	Namulonge	UG15F144P006	1174	1	15	5	2.2	3
NaCRRICycleOne_Clonal_NaCRRI2016_108	Namulonge	UG15F166P002	1175	1	16	5	4.857142857	4.857142857
NaCRRICycleOne_Clonal_NaCRRI2016_109	Namulonge	UG110014	1176	1	17	5	4.333333333	4.333333333
NaCRRICycleOne_Clonal_NaCRRI2016_110	Namulonge	UG15F176P005	1177	1	18	5	3.727272727	3.727272727
NaCRRICycleOne_Clonal_NaCRRI2016_111	Namulonge	UG15F186P001	1178	1	19	5	2	2.8
NaCRRICycleOne_Clonal_NaCRRI2016_112	Namulonge	UG110017	1179	1	20	5	2.625	3.363636364
NaCRRICycleOne_Clonal_NaCRRI2016_113	Namulonge	UG15F034P018	1180	1	21	5	1	1
NaCRRICycleOne_Clonal_NaCRRI2016_114	Namulonge	UG15F195P008	1181	1	22	5	1.111111111	2
NaCRRICycleOne_Clonal_NaCRRI2016_115	Namulonge	UG15F079P010	1182	1	23	5	2.125	2.8
NaCRRICycleOne_Clonal_NaCRRI2016_116	Namulonge	UG15F168P012	1183	1	1	6	NA	NA
NaCRRICycleOne_Clonal_NaCRRI2016_117	Namulonge	UG15F190P012	1184	1	2	6	3	3
NaCRRICycleOne_Clonal_NaCRRI2016_118	Namulonge	UG15F189P001	1185	1	3	6	2	3
NaCRRICycleOne_Clonal_NaCRRI2016_119	Namulonge	UG15F325P507	1186	1	4	6	1.75	2.5
NaCRRICycleOne_Clonal_NaCRRI2016_120	Namulonge	UG15F196P005	1187	1	5	6	1.0625	2
NaCRRICycleOne_Clonal_NaCRRI2016_121	Namulonge	UG15F113P507	1188	1	6	6	1.08	2
NaCRRICycleOne_Clonal_NaCRRI2016_122	Namulonge	UG15F193P001	1189	1	7	6	NA	NA
NaCRRICycleOne_Clonal_NaCRRI2016_123	Namulonge	UG15F176P007	1190	1	8	6	1.75	2
NaCRRICycleOne_Clonal_NaCRRI2016_124	Namulonge	UG15F170P008	1191	1	9	6	2	2.5
NaCRRICycleOne_Clonal_NaCRRI2016_125	Namulonge	UG15F177P008	1192	1	10	6	1.25	5
NaCRRICycleOne_Clonal_NaCRRI2016_126	Namulonge	UG15F196P008	1193	1	11	6	1.25	2
NaCRRICycleOne_Clonal_NaCRRI2016_127	Namulonge	UG15F193P004	1194	1	12	6	NA	NA
NaCRRICycleOne_Clonal_NaCRRI2016_128	Namulonge	UG15F135P006	1195	1	13	6	2.222222222	3.75
NaCRRICycleOne_Clonal_NaCRRI2016_129	Namulonge	UG15F144P010	1196	1	14	6	1.5	2.666666667
NaCRRICycleOne_Clonal_NaCRRI2016_130	Namulonge	UG15F195P506	1197	1	15	6	1	1
NaCRRICycleOne_Clonal_NaCRRI2016_131	Namulonge	UG15F018P501	1198	1	16	6	3.25	3.25
NaCRRICycleOne_Clonal_NaCRRI2016_132	Namulonge	UG15F325P029	1199	1	17	6	4.25	4.25
NaCRRICycleOne_Clonal_NaCRRI2016_133	Namulonge	UG15F171P009	1200	1	18	6	NA	NA
NaCRRICycleOne_Clonal_NaCRRI2016_134	Namulonge	UG15F182P011	1201	1	19	6	NA	NA
NaCRRICycleOne_Clonal_NaCRRI2016_135	Namulonge	UG15F030P001	1202	1	20	6	1	1
NaCRRICycleOne_Clonal_NaCRRI2016_136	Namulonge	UG15F429P004	1203	1	21	6	1	1
NaCRRICycleOne_Clonal_NaCRRI2016_137	Namulonge	UG15F325P012	1204	1	22	6	1	1
NaCRRICycleOne_Clonal_NaCRRI2016_138	Namulonge	UG110014	1205	1	23	6	NA	NA
NaCRRICycleOne_Clonal_NaCRRI2016_139	Namulonge	UG15F193P005	1206	1	1	7	2.56	3.6
NaCRRICycleOne_Clonal_NaCRRI2016_140	Namulonge	UG15F138P004	1207	1	2	7	1.75	2.285714286
NaCRRICycleOne_Clonal_NaCRRI2016_141	Namulonge	UG15F172P004	1208	1	3	7	1.708333333	2.416666667
NaCRRICycleOne_Clonal_NaCRRI2016_142	Namulonge	UG15F170P512	1209	1	4	7	1.176470588	4
NaCRRICycleOne_Clonal_NaCRRI2016_143	Namulonge	UG15F177P013	1210	1	5	7	NA	NA
NaCRRICycleOne_Clonal_NaCRRI2016_144	Namulonge	UG15F138P002	1211	1	6	7	NA	NA
NaCRRICycleOne_Clonal_NaCRRI2016_145	Namulonge	UG15F103P001	1212	1	7	7	NA	NA
NaCRRICycleOne_Clonal_NaCRRI2016_146	Namulonge	UG15F196P001	1213	1	8	7	2	3
NaCRRICycleOne_Clonal_NaCRRI2016_147	Namulonge	UG15F189P003	1214	1	9	7	NA	NA
NaCRRICycleOne_Clonal_NaCRRI2016_148	Namulonge	UG15F168P010	1215	1	10	7	1	1
NaCRRICycleOne_Clonal_NaCRRI2016_149	Namulonge	UG15F314P001	1216	1	11	7	NA	NA
NaCRRICycleOne_Clonal_NaCRRI2016_150	Namulonge	UG15F132P002	1217	1	12	7	NA	NA
NaCRRICycleOne_Clonal_NaCRRI2016_151	Namulonge	UG15F156P004	1218	1	13	7	1	1
NaCRRICycleOne_Clonal_NaCRRI2016_152	Namulonge	UG15F223P005	1219	1	14	7	1.352941176	2.5
NaCRRICycleOne_Clonal_NaCRRI2016_153	Namulonge	UG15F034P004	1220	1	15	7	2.846153846	4.428571429
NaCRRICycleOne_Clonal_NaCRRI2016_154	Namulonge	UG15F034P001	1221	1	16	7	1	1
NaCRRICycleOne_Clonal_NaCRRI2016_155	Namulonge	UG15F136P009	1222	1	17	7	1.5	5
NaCRRICycleOne_Clonal_NaCRRI2016_156	Namulonge	NARO CASS2	1223	1	18	7	1.15	2
NaCRRICycleOne_Clonal_NaCRRI2016_157	Namulonge	UG15F312P004	1224	1	19	7	NA	NA
NaCRRICycleOne_Clonal_NaCRRI2016_158	Namulonge	UG15F034P001	1225	1	20	7	NA	NA
NaCRRICycleOne_Clonal_NaCRRI2016_159	Namulonge	UG110016	1226	1	21	7	3.571428571	3.571428571
NaCRRICycleOne_Clonal_NaCRRI2016_160	Namulonge	UG15F031P001	1227	1	22	7	1	1
NaCRRICycleOne_Clonal_NaCRRI2016_161	Namulonge	UG15F190P014	1228	1	23	7	2.2	3
NaCRRICycleOne_Clonal_NaCRRI2016_162	Namulonge	UG15F173P004	1229	1	1	8	NA	NA
NaCRRICycleOne_Clonal_NaCRRI2016_163	Namulonge	UG15F176P012	1230	1	2	8	3.285714286	3.285714286
NaCRRICycleOne_Clonal_NaCRRI2016_164	Namulonge	UG110016	1231	1	3	8	NA	NA
NaCRRICycleOne_Clonal_NaCRRI2016_165	Namulonge	UG15F174P002	1232	1	4	8	1.578947368	3.2
NaCRRICycleOne_Clonal_NaCRRI2016_166	Namulonge	UG15F238P003	1233	1	5	8	2.125	2.285714286
NaCRRICycleOne_Clonal_NaCRRI2016_167	Namulonge	UG15F172P001	1234	1	6	8	2.482758621	3.15
NaCRRICycleOne_Clonal_NaCRRI2016_168	Namulonge	UG15F135P507	1235	1	7	8	NA	NA
NaCRRICycleOne_Clonal_NaCRRI2016_169	Namulonge	UG15F140P006	1236	1	8	8	NA	NA
NaCRRICycleOne_Clonal_NaCRRI2016_170	Namulonge	UG15F177P015	1237	1	9	8	3.545454545	4.111111111
NaCRRICycleOne_Clonal_NaCRRI2016_171	Namulonge	UG15F030P517	1238	1	10	8	1.333333333	2
NaCRRICycleOne_Clonal_NaCRRI2016_172	Namulonge	UG15F185P011	1239	1	11	8	NA	NA
NaCRRICycleOne_Clonal_NaCRRI2016_173	Namulonge	UG15F246P010	1240	1	12	8	NA	NA
NaCRRICycleOne_Clonal_NaCRRI2016_174	Namulonge	UG15F171P304	1241	1	13	8	NA	NA
NaCRRICycleOne_Clonal_NaCRRI2016_175	Namulonge	NARO CASS2	1242	1	14	8	1.5	3
NaCRRICycleOne_Clonal_NaCRRI2016_176	Namulonge	UG15F195P003	1243	1	15	8	2.75	3.153846154
NaCRRICycleOne_Clonal_NaCRRI2016_177	Namulonge	UG15F194P006	1244	1	16	8	1	1
NaCRRICycleOne_Clonal_NaCRRI2016_178	Namulonge	UG15F171P001	1245	1	17	8	5	5
NaCRRICycleOne_Clonal_NaCRRI2016_179	Namulonge	UG15F034P004	1246	1	18	8	1	1
NaCRRICycleOne_Clonal_NaCRRI2016_180	Namulonge	UG15F061P002	1247	1	19	8	2.333333333	3
NaCRRICycleOne_Clonal_NaCRRI2016_181	Namulonge	UG15F046P003	1248	1	20	8	NA	NA
NaCRRICycleOne_Clonal_NaCRRI2016_182	Namulonge	UG15F289P503	1249	1	21	8	2	5
NaCRRICycleOne_Clonal_NaCRRI2016_183	Namulonge	UG15F034P005	1250	1	22	8	1.6	2
NaCRRICycleOne_Clonal_NaCRRI2016_184	Namulonge	UG15F161P50*	1251	1	23	8	NA	NA
NaCRRICycleOne_Clonal_NaCRRI2016_185	Namulonge	UG15F219P503	1252	1	1	9	1.071428571	2
NaCRRICycleOne_Clonal_NaCRRI2016_186	Namulonge	UG15F178P002	1253	1	2	9	4.090909091	4.090909091
NaCRRICycleOne_Clonal_NaCRRI2016_187	Namulonge	UG15F257P007	1254	1	3	9	3.8	4.111111111
NaCRRICycleOne_Clonal_NaCRRI2016_188	Namulonge	UG15F199P007	1255	1	4	9	1.769230769	2.428571429
NaCRRICycleOne_Clonal_NaCRRI2016_189	Namulonge	UG15F176P001	1256	1	5	9	1.285714286	2.333333333
NaCRRICycleOne_Clonal_NaCRRI2016_190	Namulonge	UG15F196P014	1257	1	6	9	1.454545455	2
NaCRRICycleOne_Clonal_NaCRRI2016_191	Namulonge	UG15F183P008	1258	1	7	9	NA	NA
NaCRRICycleOne_Clonal_NaCRRI2016_192	Namulonge	UG15F177P016	1259	1	8	9	2.5	2.5
NaCRRICycleOne_Clonal_NaCRRI2016_193	Namulonge	UG15F168P008	1260	1	9	9	3	3.7
NaCRRICycleOne_Clonal_NaCRRI2016_194	Namulonge	UG15F325P512	1261	1	10	9	1	1
NaCRRICycleOne_Clonal_NaCRRI2016_195	Namulonge	UG110014	1262	1	11	9	5	5
NaCRRICycleOne_Clonal_NaCRRI2016_196	Namulonge	UG15F173P001	1263	1	12	9	1.5	2.5
NaCRRICycleOne_Clonal_NaCRRI2016_197	Namulonge	UG15F168P006	1264	1	13	9	NA	NA
NaCRRICycleOne_Clonal_NaCRRI2016_198	Namulonge	UG15F034P007	1265	1	14	9	1	1
NaCRRICycleOne_Clonal_NaCRRI2016_199	Namulonge	UG15F183P029	1266	1	15	9	2.466666667	3.444444444
NaCRRICycleOne_Clonal_NaCRRI2016_200	Namulonge	UG15F200P001	1267	1	16	9	1.666666667	2
NaCRRICycleOne_Clonal_NaCRRI2016_201	Namulonge	UG15F034P001	1268	1	17	9	1.0625	2
NaCRRICycleOne_Clonal_NaCRRI2016_202	Namulonge	UG15F183P32*	1269	1	18	9	NA	NA
NaCRRICycleOne_Clonal_NaCRRI2016_203	Namulonge	UG15F034P014	1270	1	19	9	2.090909091	2.5
NaCRRICycleOne_Clonal_NaCRRI2016_204	Namulonge	UG15F018P001	1271	1	20	9	2.571428571	3.444444444
NaCRRICycleOne_Clonal_NaCRRI2016_205	Namulonge	UG15F091P006	1272	1	21	9	1.333333333	2
NaCRRICycleOne_Clonal_NaCRRI2016_206	Namulonge	UG15F233P091	1273	1	22	9	3	3
NaCRRICycleOne_Clonal_NaCRRI2016_207	Namulonge	UG15F201P004	1274	1	23	9	5	5
NaCRRICycleOne_Clonal_NaCRRI2016_208	Namulonge	NARO CASS2	1275	1	1	10	1.926829268	3.375
NaCRRICycleOne_Clonal_NaCRRI2016_209	Namulonge	UG15F031P009	1276	1	2	10	1.277777778	2
NaCRRICycleOne_Clonal_NaCRRI2016_210	Namulonge	UG15F117P004	1277	1	3	10	3.105263158	3.5
NaCRRICycleOne_Clonal_NaCRRI2016_211	Namulonge	UG15F176P011	1278	1	4	10	1.333333333	2
NaCRRICycleOne_Clonal_NaCRRI2016_212	Namulonge	UG15F183P011	1279	1	5	10	NA	NA
NaCRRICycleOne_Clonal_NaCRRI2016_213	Namulonge	UG110017	1280	1	6	10	1.675	2.588235294
NaCRRICycleOne_Clonal_NaCRRI2016_214	Namulonge	UG15F177P005	1281	1	7	10	1.1875	2
NaCRRICycleOne_Clonal_NaCRRI2016_215	Namulonge	UG110014	1282	1	8	10	NA	NA
NaCRRICycleOne_Clonal_NaCRRI2016_216	Namulonge	UG15F181P006	1283	1	9	10	NA	NA
NaCRRICycleOne_Clonal_NaCRRI2016_217	Namulonge	UG15F185P010	1284	1	10	10	1	1
NaCRRICycleOne_Clonal_NaCRRI2016_218	Namulonge	UG15F177P007	1285	1	11	10	3.272727273	3.5
NaCRRICycleOne_Clonal_NaCRRI2016_219	Namulonge	UG15F183P007	1286	1	12	10	2.5	3
NaCRRICycleOne_Clonal_NaCRRI2016_220	Namulonge	UG110016	1287	1	13	10	3.8	3.8
NaCRRICycleOne_Clonal_NaCRRI2016_221	Namulonge	UG15F175P517	1288	1	14	10	1	1
NaCRRICycleOne_Clonal_NaCRRI2016_222	Namulonge	UG15F192P008	1289	1	15	10	2	2
NaCRRICycleOne_Clonal_NaCRRI2016_223	Namulonge	UG160020	1290	1	16	10	1	NA
NaCRRICycleOne_Clonal_NaCRRI2016_224	Namulonge	UG15F034P003	1291	1	17	10	2	2.666666667
NaCRRICycleOne_Clonal_NaCRRI2016_225	Namulonge	UG15F194P009	1292	1	18	10	1.5	3
NaCRRICycleOne_Clonal_NaCRRI2016_226	Namulonge	UG15F034P004	1293	1	19	10	NA	NA
NaCRRICycleOne_Clonal_NaCRRI2016_227	Namulonge	UG15F429P003	1294	1	20	10	3.285714286	3.285714286
NaCRRICycleOne_Clonal_NaCRRI2016_228	Namulonge	UG15F183P003	1295	1	21	10	NA	NA
NaCRRICycleOne_Clonal_NaCRRI2016_229	Namulonge	UG15F112P005	1296	1	22	10	3.222222222	4.333333333
NaCRRICycleOne_Clonal_NaCRRI2016_230	Namulonge	UG15F165P501	1297	1	23	10	1	1
NaCRRICycleOne_Clonal_NaCRRI2016_231	Namulonge	UG15F140P003	1298	1	1	11	2.555555556	3.545454545
NaCRRICycleOne_Clonal_NaCRRI2016_232	Namulonge	UG15F176P511	1299	1	2	11	1.833333333	2.111111111
NaCRRICycleOne_Clonal_NaCRRI2016_233	Namulonge	UG15F178P008	1300	1	3	11	1.75	2.272727273
NaCRRICycleOne_Clonal_NaCRRI2016_234	Namulonge	UG15F135P001	1301	1	4	11	1.131578947	2
NaCRRICycleOne_Clonal_NaCRRI2016_235	Namulonge	UG15F183P009	1302	1	5	11	1.421052632	2.6
NaCRRICycleOne_Clonal_NaCRRI2016_236	Namulonge	UG15F185P503	1303	1	6	11	1.636363636	4.5
NaCRRICycleOne_Clonal_NaCRRI2016_237	Namulonge	UG15F096P005	1304	1	7	11	1.235294118	2.333333333
NaCRRICycleOne_Clonal_NaCRRI2016_238	Namulonge	UG15F196P017	1305	1	8	11	1	1
NaCRRICycleOne_Clonal_NaCRRI2016_239	Namulonge	UG15F101P010	1306	1	9	11	NA	NA
NaCRRICycleOne_Clonal_NaCRRI2016_240	Namulonge	UG15F172P002	1307	1	10	11	2.823529412	3.066666667
NaCRRICycleOne_Clonal_NaCRRI2016_241	Namulonge	UG15F172P012	1308	1	11	11	NA	NA
NaCRRICycleOne_Clonal_NaCRRI2016_242	Namulonge	UG15F177P003	1309	1	12	11	1.125	2
NaCRRICycleOne_Clonal_NaCRRI2016_243	Namulonge	UG15F172P002	1310	1	13	11	NA	NA
NaCRRICycleOne_Clonal_NaCRRI2016_244	Namulonge	UG15F195P011	1311	1	14	11	1.071428571	2
NaCRRICycleOne_Clonal_NaCRRI2016_245	Namulonge	UG15F169P503	1312	1	15	11	2	4
NaCRRICycleOne_Clonal_NaCRRI2016_246	Namulonge	UG15F079P011	1313	1	16	11	1.026315789	2
NaCRRICycleOne_Clonal_NaCRRI2016_247	Namulonge	UG15F034P001	1314	1	17	11	5	5
NaCRRICycleOne_Clonal_NaCRRI2016_248	Namulonge	UG15F195P009	1315	1	18	11	1	1
NaCRRICycleOne_Clonal_NaCRRI2016_249	Namulonge	UG15F183P016	1316	1	19	11	NA	NA
NaCRRICycleOne_Clonal_NaCRRI2016_250	Namulonge	UG15F030P005	1317	1	20	11	4.75	4.75
NaCRRICycleOne_Clonal_NaCRRI2016_251	Namulonge	UG15F325P506	1318	1	21	11	NA	NA
NaCRRICycleOne_Clonal_NaCRRI2016_252	Namulonge	UG15F198P007	1319	1	22	11	NA	NA
NaCRRICycleOne_Clonal_NaCRRI2016_253	Namulonge	UG15F135P017	1320	1	23	11	1	1
NaCRRICycleOne_Clonal_NaCRRI2016_254	Namulonge	UG15F185P013	1321	1	1	12	2.333333333	2.333333333
NaCRRICycleOne_Clonal_NaCRRI2016_255	Namulonge	UG15F430P504	1322	1	2	12	1.315789474	4
NaCRRICycleOne_Clonal_NaCRRI2016_256	Namulonge	UG15F177P001	1323	1	3	12	NA	NA
NaCRRICycleOne_Clonal_NaCRRI2016_257	Namulonge	UG15F176P509	1324	1	4	12	1.285714286	2
NaCRRICycleOne_Clonal_NaCRRI2016_258	Namulonge	UG15F177P006	1325	1	5	12	1.193548387	2
NaCRRICycleOne_Clonal_NaCRRI2016_259	Namulonge	UG15F168P001	1326	1	6	12	NA	NA
NaCRRICycleOne_Clonal_NaCRRI2016_260	Namulonge	UG15F181P009	1327	1	7	12	1.8	2.6
NaCRRICycleOne_Clonal_NaCRRI2016_261	Namulonge	UG15F170P002	1328	1	8	12	3.181818182	3.181818182
NaCRRICycleOne_Clonal_NaCRRI2016_262	Namulonge	UG15F190P016	1329	1	9	12	2.5	3.142857143
NaCRRICycleOne_Clonal_NaCRRI2016_263	Namulonge	UG15F178P007	1330	1	10	12	NA	NA
NaCRRICycleOne_Clonal_NaCRRI2016_264	Namulonge	UG15F325P017	1331	1	11	12	2.2	3
NaCRRICycleOne_Clonal_NaCRRI2016_265	Namulonge	NARO CASS2	1332	1	12	12	1.333333333	2.5
NaCRRICycleOne_Clonal_NaCRRI2016_266	Namulonge	UG15F173P004	1333	1	13	12	3.285714286	3.666666667
NaCRRICycleOne_Clonal_NaCRRI2016_267	Namulonge	UG15F325P529	1334	1	14	12	1	1
NaCRRICycleOne_Clonal_NaCRRI2016_268	Namulonge	UG15F034P002	1335	1	15	12	1.333333333	2
NaCRRICycleOne_Clonal_NaCRRI2016_269	Namulonge	UG15F169P507	1336	1	16	12	1.272727273	2
NaCRRICycleOne_Clonal_NaCRRI2016_270	Namulonge	UG110017	1337	1	17	12	1.909090909	2.25
NaCRRICycleOne_Clonal_NaCRRI2016_271	Namulonge	UG15F034P006	1338	1	18	12	1	1
NaCRRICycleOne_Clonal_NaCRRI2016_272	Namulonge	UG15F031P001	1339	1	19	12	1.4	2.333333333
NaCRRICycleOne_Clonal_NaCRRI2016_273	Namulonge	UG15F046P003	1340	1	20	12	NA	NA
NaCRRICycleOne_Clonal_NaCRRI2016_274	Namulonge	UG15F325P013	1341	1	21	12	NA	NA
NaCRRICycleOne_Clonal_NaCRRI2016_275	Namulonge	UG15F201P006	1342	1	22	12	5	5
NaCRRICycleOne_Clonal_NaCRRI2016_276	Namulonge	UG15F167P005	1343	1	23	12	3	3.068965517
NaCRRICycleOne_Clonal_NaCRRI2016_277	Namulonge	UG15F171P013	1344	1	1	13	4.4	4.4
NaCRRICycleOne_Clonal_NaCRRI2016_278	Namulonge	UG15F170P006	1345	1	2	13	2.285714286	3.25
NaCRRICycleOne_Clonal_NaCRRI2016_279	Namulonge	UG15F190P011	1346	1	3	13	1	1
NaCRRICycleOne_Clonal_NaCRRI2016_280	Namulonge	UG15F219P001	1347	1	4	13	3.333333333	3.413793103
NaCRRICycleOne_Clonal_NaCRRI2016_281	Namulonge	UG15F030P008	1348	1	5	13	1.452380952	2.1875
NaCRRICycleOne_Clonal_NaCRRI2016_282	Namulonge	UG15F190P008	1349	1	6	13	2.714285714	3
NaCRRICycleOne_Clonal_NaCRRI2016_283	Namulonge	UG15F190P005	1350	1	7	13	2.25	2.25
NaCRRICycleOne_Clonal_NaCRRI2016_284	Namulonge	UG15F196P013	1351	1	8	13	3.611111111	3.9375
NaCRRICycleOne_Clonal_NaCRRI2016_285	Namulonge	UG15F176P502	1352	1	9	13	1.590909091	2.181818182
NaCRRICycleOne_Clonal_NaCRRI2016_286	Namulonge	UG15F083P003	1353	1	10	13	4	4
NaCRRICycleOne_Clonal_NaCRRI2016_287	Namulonge	UG15F178P001	1354	1	11	13	NA	NA
NaCRRICycleOne_Clonal_NaCRRI2016_288	Namulonge	UG15F205P006	1355	1	12	13	NA	NA
NaCRRICycleOne_Clonal_NaCRRI2016_289	Namulonge	UG15F034P011	1356	1	13	13	1	1
NaCRRICycleOne_Clonal_NaCRRI2016_290	Namulonge	UG15F375P524	1357	1	14	13	1.5	2.5
NaCRRICycleOne_Clonal_NaCRRI2016_291	Namulonge	UG15F183P022	1358	1	15	13	3.6	3.6
NaCRRICycleOne_Clonal_NaCRRI2016_292	Namulonge	UG15F113P005	1359	1	16	13	4.5	4.5
NaCRRICycleOne_Clonal_NaCRRI2016_293	Namulonge	UG15F190P503	1360	1	17	13	1	1
NaCRRICycleOne_Clonal_NaCRRI2016_294	Namulonge	UG15F091P007	1361	1	18	13	1	1
NaCRRICycleOne_Clonal_NaCRRI2016_295	Namulonge	UG15F312P003	1362	1	19	13	4	4
NaCRRICycleOne_Clonal_NaCRRI2016_296	Namulonge	UG110014	1363	1	20	13	3.535714286	3.62962963
NaCRRICycleOne_Clonal_NaCRRI2016_297	Namulonge	UG15F192P007	1364	1	21	13	NA	NA
NaCRRICycleOne_Clonal_NaCRRI2016_298	Namulonge	UG15F293P001	1365	1	22	13	1.166666667	2
NaCRRICycleOne_Clonal_NaCRRI2016_299	Namulonge	UG110017	1366	1	23	13	1.592592593	2.230769231
NaCRRICycleOne_Clonal_NaCRRI2016_300	Namulonge	UG15F196P016	1367	1	1	14	4	4.75
NaCRRICycleOne_Clonal_NaCRRI2016_301	Namulonge	UG110014	1368	1	2	14	5	5
NaCRRICycleOne_Clonal_NaCRRI2016_302	Namulonge	UG15F172P501	1369	1	3	14	NA	NA
NaCRRICycleOne_Clonal_NaCRRI2016_303	Namulonge	UG110017	1370	1	4	14	2.058823529	2.636363636
NaCRRICycleOne_Clonal_NaCRRI2016_304	Namulonge	UG15F104P001	1371	1	5	14	NA	NA
NaCRRICycleOne_Clonal_NaCRRI2016_305	Namulonge	UG15F257P002	1372	1	6	14	NA	NA
NaCRRICycleOne_Clonal_NaCRRI2016_306	Namulonge	UG15F178P004	1373	1	7	14	5	5
NaCRRICycleOne_Clonal_NaCRRI2016_307	Namulonge	UG15F196P004	1374	1	8	14	1	1
NaCRRICycleOne_Clonal_NaCRRI2016_308	Namulonge	UG110014	1375	1	9	14	4.285714286	4.285714286
NaCRRICycleOne_Clonal_NaCRRI2016_309	Namulonge	UG15F176P012	1376	1	10	14	1.5	3
NaCRRICycleOne_Clonal_NaCRRI2016_310	Namulonge	UG15F196P019	1377	1	11	14	2.8	3.25
NaCRRICycleOne_Clonal_NaCRRI2016_311	Namulonge	UG1F171P305	1378	1	12	14	1	1
NaCRRICycleOne_Clonal_NaCRRI2016_312	Namulonge	UG15F136P002	1379	1	13	14	NA	NA
NaCRRICycleOne_Clonal_NaCRRI2016_313	Namulonge	UG15F169P003	1380	1	14	14	1.75	2.5
NaCRRICycleOne_Clonal_NaCRRI2016_314	Namulonge	NARO CASS2	1381	1	15	14	1.05	2
NaCRRICycleOne_Clonal_NaCRRI2016_315	Namulonge	UG15F325P023	1382	1	16	14	NA	NA
NaCRRICycleOne_Clonal_NaCRRI2016_316	Namulonge	UG15F136P009	1383	1	17	14	4.333333333	4.333333333
NaCRRICycleOne_Clonal_NaCRRI2016_317	Namulonge	UG15F034P006	1384	1	18	14	2.625	2.625
NaCRRICycleOne_Clonal_NaCRRI2016_318	Namulonge	UG15F133P002	1385	1	19	14	NA	NA
NaCRRICycleOne_Clonal_NaCRRI2016_319	Namulonge	UG15F190P001	1386	1	20	14	1	1
NaCRRICycleOne_Clonal_NaCRRI2016_320	Namulonge	UG15F224P002	1387	1	21	14	NA	NA
NaCRRICycleOne_Clonal_NaCRRI2016_321	Namulonge	UG15F312P009	1388	1	22	14	1	1
NaCRRICycleOne_Clonal_NaCRRI2016_322	Namulonge	UG15F262P037	1389	1	23	14	2.555555556	2.75
NaCRRICycleOne_Clonal_NaCRRI2016_323	Namulonge	UG15F193P009	1390	1	1	15	1.407407407	2.571428571
NaCRRICycleOne_Clonal_NaCRRI2016_324	Namulonge	UG15F190P505	1391	1	2	15	2.857142857	2.857142857
NaCRRICycleOne_Clonal_NaCRRI2016_325	Namulonge	UG15F193P007	1392	1	3	15	1.642857143	2
NaCRRICycleOne_Clonal_NaCRRI2016_326	Namulonge	UG15F185P008	1393	1	4	15	2.555555556	3.333333333
NaCRRICycleOne_Clonal_NaCRRI2016_327	Namulonge	UG15F189P004	1394	1	5	15	4.6	4.6
NaCRRICycleOne_Clonal_NaCRRI2016_328	Namulonge	UG15F325P018	1395	1	6	15	NA	NA
NaCRRICycleOne_Clonal_NaCRRI2016_329	Namulonge	UG110017	1396	1	7	15	2.3	4.25
NaCRRICycleOne_Clonal_NaCRRI2016_330	Namulonge	UG15F172P009	1397	1	8	15	1.409090909	2.125
NaCRRICycleOne_Clonal_NaCRRI2016_331	Namulonge	UG15F177P010	1398	1	9	15	2.666666667	2.666666667
NaCRRICycleOne_Clonal_NaCRRI2016_332	Namulonge	UG15F196P002	1399	1	10	15	NA	NA
NaCRRICycleOne_Clonal_NaCRRI2016_333	Namulonge	UG15F190P009	1400	1	11	15	NA	NA
NaCRRICycleOne_Clonal_NaCRRI2016_334	Namulonge	UG15F030P516	1401	1	12	15	NA	NA
NaCRRICycleOne_Clonal_NaCRRI2016_335	Namulonge	UG15F034P013	1402	1	13	15	2	2
NaCRRICycleOne_Clonal_NaCRRI2016_336	Namulonge	UG15F194P003	1403	1	14	15	2.6	2.6
NaCRRICycleOne_Clonal_NaCRRI2016_337	Namulonge	UG15F175P007	1404	1	15	15	3.5	3.5
NaCRRICycleOne_Clonal_NaCRRI2016_338	Namulonge	UG15F195P004	1405	1	16	15	1.5	2
NaCRRICycleOne_Clonal_NaCRRI2016_339	Namulonge	UG15F123P003	1406	1	17	15	NA	NA
NaCRRICycleOne_Clonal_NaCRRI2016_340	Namulonge	UG15F325P528	1407	1	18	15	3.5	3.5
NaCRRICycleOne_Clonal_NaCRRI2016_341	Namulonge	UG15F034P009	1408	1	19	15	NA	NA
NaCRRICycleOne_Clonal_NaCRRI2016_342	Namulonge	UG15F325P028	1409	1	20	15	NA	NA
NaCRRICycleOne_Clonal_NaCRRI2016_343	Namulonge	UG15F169P005	1410	1	21	15	4	4
NaCRRICycleOne_Clonal_NaCRRI2016_344	Namulonge	UG15F263P004	1411	1	22	15	NA	NA
NaCRRICycleOne_Clonal_NaCRRI2016_345	Namulonge	UG15F173P007	1412	1	23	15	1	1
NaCRRICycleOne_Clonal_NaCRRI2016_346	Namulonge	UG15F171P006	1413	1	1	16	1.42	2.5
NaCRRICycleOne_Clonal_NaCRRI2016_347	Namulonge	UG15F168P002	1414	1	2	16	2.12	3
NaCRRICycleOne_Clonal_NaCRRI2016_348	Namulonge	UG15F173P003	1415	1	3	16	1.217391304	2
NaCRRICycleOne_Clonal_NaCRRI2016_349	Namulonge	UG15F173P005	1416	1	4	16	1.125	2
NaCRRICycleOne_Clonal_NaCRRI2016_350	Namulonge	UG110014	1417	1	5	16	4	4
NaCRRICycleOne_Clonal_NaCRRI2016_351	Namulonge	UG15F168P501	1418	1	6	16	NA	NA
NaCRRICycleOne_Clonal_NaCRRI2016_352	Namulonge	UG15F177P001	1419	1	7	16	1.590909091	2.444444444
NaCRRICycleOne_Clonal_NaCRRI2016_353	Namulonge	UG15F030P011	1420	1	8	16	1.833333333	3.5
NaCRRICycleOne_Clonal_NaCRRI2016_354	Namulonge	UG15F135P018	1421	1	9	16	1.52	2.733333333
NaCRRICycleOne_Clonal_NaCRRI2016_355	Namulonge	UG15F430P017	1422	1	10	16	1.538461538	2.75
NaCRRICycleOne_Clonal_NaCRRI2016_356	Namulonge	UG15F170P007	1423	1	11	16	5	5
NaCRRICycleOne_Clonal_NaCRRI2016_357	Namulonge	UG15F196P011	1424	1	12	16	NA	NA
NaCRRICycleOne_Clonal_NaCRRI2016_358	Namulonge	UG15F192P018	1425	1	13	16	1.2	3
NaCRRICycleOne_Clonal_NaCRRI2016_359	Namulonge	UG15F322P501	1426	1	14	16	1.555555556	2.25
NaCRRICycleOne_Clonal_NaCRRI2016_360	Namulonge	UG15F034P002	1427	1	15	16	1.214285714	4
NaCRRICycleOne_Clonal_NaCRRI2016_361	Namulonge	UG15F180P502	1428	1	16	16	2.413793103	3.411764706
NaCRRICycleOne_Clonal_NaCRRI2016_362	Namulonge	UG15F113P006	1429	1	17	16	NA	NA
NaCRRICycleOne_Clonal_NaCRRI2016_363	Namulonge	UG110016	1430	1	18	16	NA	NA
NaCRRICycleOne_Clonal_NaCRRI2016_364	Namulonge	UG15F136P514	1431	1	19	16	1	1
NaCRRICycleOne_Clonal_NaCRRI2016_365	Namulonge	UG15F030P016	1432	1	20	16	4.4	4.4
NaCRRICycleOne_Clonal_NaCRRI2016_366	Namulonge	NARO CASS2	1433	1	21	16	1	1
NaCRRICycleOne_Clonal_NaCRRI2016_367	Namulonge	UG15F318P002	1434	1	22	16	2.92	3.4
NaCRRICycleOne_Clonal_NaCRRI2016_368	Namulonge	UG15F222P017	1435	1	23	16	1.611111111	2.833333333
NaCRRICycleOne_Clonal_NaCRRI2016_369	Namulonge	UG15F181P010	1436	1	1	17	1.481481481	2.444444444
NaCRRICycleOne_Clonal_NaCRRI2016_370	Namulonge	UG15F096P006	1437	1	2	17	4.25	4.25
NaCRRICycleOne_Clonal_NaCRRI2016_371	Namulonge	UG15F205P001	1438	1	3	17	5	5
NaCRRICycleOne_Clonal_NaCRRI2016_372	Namulonge	UG15F140P001	1439	1	4	17	2.19047619	3.083333333
NaCRRICycleOne_Clonal_NaCRRI2016_373	Namulonge	UG15F257P006	1440	1	5	17	NA	NA
NaCRRICycleOne_Clonal_NaCRRI2016_374	Namulonge	UG15F084P003	1441	1	6	17	1.896551724	2.625
NaCRRICycleOne_Clonal_NaCRRI2016_375	Namulonge	UG15F172P001	1442	1	7	17	NA	NA
NaCRRICycleOne_Clonal_NaCRRI2016_376	Namulonge	UG15F183P012	1443	1	8	17	2.666666667	3.5
NaCRRICycleOne_Clonal_NaCRRI2016_377	Namulonge	UG15F185P001	1444	1	9	17	1.2	2
NaCRRICycleOne_Clonal_NaCRRI2016_378	Namulonge	UG15F172P002	1445	1	10	17	NA	NA
NaCRRICycleOne_Clonal_NaCRRI2016_379	Namulonge	UG15F030P012	1446	1	11	17	2.2	3.25
NaCRRICycleOne_Clonal_NaCRRI2016_380	Namulonge	UG15F193P006	1447	1	12	17	NA	NA
NaCRRICycleOne_Clonal_NaCRRI2016_381	Namulonge	UG15F144P004	1448	1	13	17	NA	NA
NaCRRICycleOne_Clonal_NaCRRI2016_382	Namulonge	UG15F034P003	1449	1	14	17	4.272727273	4.428571429
NaCRRICycleOne_Clonal_NaCRRI2016_383	Namulonge	UG15F190P507	1450	1	15	17	1.96	3
NaCRRICycleOne_Clonal_NaCRRI2016_384	Namulonge	UG15F034P002	1451	1	16	17	1	1
NaCRRICycleOne_Clonal_NaCRRI2016_385	Namulonge	UG15F046P002	1452	1	17	17	1.2	2.5
NaCRRICycleOne_Clonal_NaCRRI2016_386	Namulonge	UG15F169P002	1453	1	18	17	NA	NA
NaCRRICycleOne_Clonal_NaCRRI2016_387	Namulonge	NARO CASS2	1454	1	19	17	1	1
NaCRRICycleOne_Clonal_NaCRRI2016_388	Namulonge	UG15F325P508	1455	1	20	17	2.666666667	3.5
NaCRRICycleOne_Clonal_NaCRRI2016_389	Namulonge	UG15F175P002	1456	1	21	17	4.071428571	4.071428571
NaCRRICycleOne_Clonal_NaCRRI2016_390	Namulonge	UG15F008P037	1457	1	22	17	NA	NA
NaCRRICycleOne_Clonal_NaCRRI2016_391	Namulonge	UG15F099P001	1458	1	23	17	3.25	3.25
NaCRRICycleOne_Clonal_NaCRRI2016_392	Namulonge	UG15F185P013	1459	1	1	18	NA	NA
NaCRRICycleOne_Clonal_NaCRRI2016_393	Namulonge	UG15F170P003	1460	1	2	18	1.666666667	2.2
NaCRRICycleOne_Clonal_NaCRRI2016_394	Namulonge	UG110014	1461	1	3	18	2.2	3
NaCRRICycleOne_Clonal_NaCRRI2016_395	Namulonge	UG15F176P501	1462	1	4	18	1	1
NaCRRICycleOne_Clonal_NaCRRI2016_396	Namulonge	UG15F325P021	1463	1	5	18	2.333333333	2.333333333
NaCRRICycleOne_Clonal_NaCRRI2016_397	Namulonge	UG15F108P002	1464	1	6	18	1.214285714	2.5
NaCRRICycleOne_Clonal_NaCRRI2016_398	Namulonge	UG15F325P025	1465	1	7	18	NA	NA
NaCRRICycleOne_Clonal_NaCRRI2016_399	Namulonge	UG110016	1466	1	8	18	NA	NA
NaCRRICycleOne_Clonal_NaCRRI2016_400	Namulonge	UG15F177P002	1467	1	9	18	NA	NA
NaCRRICycleOne_Clonal_NaCRRI2016_401	Namulonge	UG15F176P015	1468	1	10	18	1.857142857	2.2
NaCRRICycleOne_Clonal_NaCRRI2016_402	Namulonge	UG15F246P009	1469	1	11	18	NA	NA
NaCRRICycleOne_Clonal_NaCRRI2016_403	Namulonge	UG15F168P003	1470	1	12	18	2.333333333	5
NaCRRICycleOne_Clonal_NaCRRI2016_404	Namulonge	UG15F195P012	1471	1	13	18	1.333333333	2
NaCRRICycleOne_Clonal_NaCRRI2016_405	Namulonge	UG110014	1472	1	14	18	NA	NA
NaCRRICycleOne_Clonal_NaCRRI2016_406	Namulonge	UG15F195P001	1473	1	15	18	NA	NA
NaCRRICycleOne_Clonal_NaCRRI2016_407	Namulonge	UG15F144P007	1474	1	16	18	2.111111111	2.538461538
NaCRRICycleOne_Clonal_NaCRRI2016_408	Namulonge	UG15F183P021	1475	1	17	18	5	5
NaCRRICycleOne_Clonal_NaCRRI2016_409	Namulonge	UG15F034P003	1476	1	18	18	1	1
NaCRRICycleOne_Clonal_NaCRRI2016_410	Namulonge	UG15F194P007	1477	1	19	18	NA	NA
NaCRRICycleOne_Clonal_NaCRRI2016_411	Namulonge	UG15F183P023	1478	1	20	18	1	1
NaCRRICycleOne_Clonal_NaCRRI2016_412	Namulonge	UG15F257P010	1479	1	21	18	NA	NA
NaCRRICycleOne_Clonal_NaCRRI2016_413	Namulonge	UG15F325P516	1480	1	1	19	3.5	3.916666667
NaCRRICycleOne_Clonal_NaCRRI2016_414	Namulonge	UG15F183P503	1481	1	2	19	3	3
NaCRRICycleOne_Clonal_NaCRRI2016_415	Namulonge	UG15F325P020	1482	1	3	19	1	1
NaCRRICycleOne_Clonal_NaCRRI2016_416	Namulonge	UG15F181P007	1483	1	4	19	3.333333333	3.625
NaCRRICycleOne_Clonal_NaCRRI2016_417	Namulonge	UG15F172P010	1484	1	5	19	4.5	4.5
NaCRRICycleOne_Clonal_NaCRRI2016_418	Namulonge	UG15F196P018	1485	1	6	19	1.272727273	4
NaCRRICycleOne_Clonal_NaCRRI2016_419	Namulonge	UG15F156P005	1486	1	7	19	4.454545455	4.8
NaCRRICycleOne_Clonal_NaCRRI2016_420	Namulonge	UG15F257P008	1487	1	8	19	2.8	2.8
NaCRRICycleOne_Clonal_NaCRRI2016_421	Namulonge	UG15F183P034	1488	1	9	19	NA	NA
NaCRRICycleOne_Clonal_NaCRRI2016_422	Namulonge	UG15F030P010	1489	1	10	19	NA	NA
NaCRRICycleOne_Clonal_NaCRRI2016_423	Namulonge	UG15F183P033	1490	1	11	19	1	1
NaCRRICycleOne_Clonal_NaCRRI2016_424	Namulonge	UG15F173P006	1491	1	12	19	3	3
NaCRRICycleOne_Clonal_NaCRRI2016_425	Namulonge	UG15F034P001	1492	1	13	19	1.333333333	2
NaCRRICycleOne_Clonal_NaCRRI2016_426	Namulonge	UG15F195P007	1493	1	14	19	2.75	3
NaCRRICycleOne_Clonal_NaCRRI2016_427	Namulonge	UG15F175P009	1494	1	15	19	2.487179487	3.148148148
NaCRRICycleOne_Clonal_NaCRRI2016_428	Namulonge	UG110016	1495	1	16	19	NA	NA
NaCRRICycleOne_Clonal_NaCRRI2016_429	Namulonge	UG15F136P012	1496	1	17	19	3.75	4.142857143
NaCRRICycleOne_Clonal_NaCRRI2016_430	Namulonge	UG15F091P002	1497	1	18	19	NA	NA
NaCRRICycleOne_Clonal_NaCRRI2016_431	Namulonge	UG15F192P530	1498	1	19	19	4.6	4.6
NaCRRICycleOne_Clonal_NaCRRI2016_432	Namulonge	UG15F325P026	1499	1	20	19	NA	NA
NaCRRICycleOne_Clonal_NaCRRI2016_433	Namulonge	UG15F165P003	1500	1	21	19	1.833333333	2.25
NaCRRICycleOne_Clonal_NaCRRI2016_434	Namulonge	UG110016	1501	1	1	20	NA	NA
NaCRRICycleOne_Clonal_NaCRRI2016_435	Namulonge	UG15F190P007	1502	1	2	20	1.684210526	2.444444444
NaCRRICycleOne_Clonal_NaCRRI2016_436	Namulonge	UG15F030P006	1503	1	3	20	2.857142857	2.857142857
NaCRRICycleOne_Clonal_NaCRRI2016_437	Namulonge	UG15F199P006	1504	1	4	20	2	3.5
NaCRRICycleOne_Clonal_NaCRRI2016_438	Namulonge	UG15F022P501	1505	1	5	20	2.222222222	3.75
NaCRRICycleOne_Clonal_NaCRRI2016_439	Namulonge	UG110016	1506	1	6	20	4.357142857	4.615384615
NaCRRICycleOne_Clonal_NaCRRI2016_440	Namulonge	UG15F190P003	1507	1	7	20	1.9375	3.5
NaCRRICycleOne_Clonal_NaCRRI2016_441	Namulonge	UG15F196P015	1508	1	8	20	2.571428571	3.2
NaCRRICycleOne_Clonal_NaCRRI2016_442	Namulonge	UG15F178P006	1509	1	9	20	1.111111111	2
NaCRRICycleOne_Clonal_NaCRRI2016_443	Namulonge	UG110016	1510	1	10	20	NA	NA
NaCRRICycleOne_Clonal_NaCRRI2016_444	Namulonge	UG15F022P001	1511	1	11	20	NA	NA
NaCRRICycleOne_Clonal_NaCRRI2016_445	Namulonge	UG15F171P004	1512	1	12	20	1.5	3
NaCRRICycleOne_Clonal_NaCRRI2016_446	Namulonge	UG15F034P001	1513	1	13	20	NA	NA
NaCRRICycleOne_Clonal_NaCRRI2016_447	Namulonge	UG15F194P011	1514	1	14	20	1.055555556	2
NaCRRICycleOne_Clonal_NaCRRI2016_448	Namulonge	UG15F144P008	1515	1	15	20	NA	NA
NaCRRICycleOne_Clonal_NaCRRI2016_449	Namulonge	UG15F030P004	1516	1	16	20	3.5	3.5
NaCRRICycleOne_Clonal_NaCRRI2016_450	Namulonge	UG15F192P014	1517	1	17	20	3	3
NaCRRICycleOne_Clonal_NaCRRI2016_451	Namulonge	UG15F030P015	1518	1	18	20	1.5	2.5
NaCRRICycleOne_Clonal_NaCRRI2016_452	Namulonge	UG15F124P010	1519	1	19	20	1	1
NaCRRICycleOne_Clonal_NaCRRI2016_453	Namulonge	UG15F183P018	1520	1	20	20	1	1
NaCRRICycleOne_Clonal_NaCRRI2016_454	Namulonge	UG15F034P012	1521	1	21	20	NA	NA
NaCRRICycleOne_Clonal_NaCRRI2016_455	Namulonge	UG15F156P002	1522	1	1	21	4.142857143	4.235294118
NaCRRICycleOne_Clonal_NaCRRI2016_456	Namulonge	UG15F170P506	1523	1	2	21	1.5	3.5
NaCRRICycleOne_Clonal_NaCRRI2016_457	Namulonge	UG15F325P001	1524	1	3	21	3.2	3.2
NaCRRICycleOne_Clonal_NaCRRI2016_458	Namulonge	UG15F185P510	1525	1	4	21	1.5	2
NaCRRICycleOne_Clonal_NaCRRI2016_459	Namulonge	UG15F176P004	1526	1	5	21	1	1
NaCRRICycleOne_Clonal_NaCRRI2016_460	Namulonge	UG15F180P014	1527	1	6	21	NA	NA
NaCRRICycleOne_Clonal_NaCRRI2016_461	Namulonge	UG15F105P003	1528	1	7	21	5	5
NaCRRICycleOne_Clonal_NaCRRI2016_462	Namulonge	UG15F181P008	1529	1	8	21	NA	NA
NaCRRICycleOne_Clonal_NaCRRI2016_463	Namulonge	UG15F109P001	1530	1	9	21	NA	NA
NaCRRICycleOne_Clonal_NaCRRI2016_464	Namulonge	UG15F183P037	1531	1	10	21	NA	NA
NaCRRICycleOne_Clonal_NaCRRI2016_465	Namulonge	UG15F171P508	1532	1	11	21	NA	NA
NaCRRICycleOne_Clonal_NaCRRI2016_466	Namulonge	UG15F174P002	1533	1	12	21	1	1
NaCRRICycleOne_Clonal_NaCRRI2016_467	Namulonge	UG15F224P001	1534	1	13	21	NA	NA
NaCRRICycleOne_Clonal_NaCRRI2016_468	Namulonge	UG15F034P008	1535	1	14	21	2	3.5
NaCRRICycleOne_Clonal_NaCRRI2016_469	Namulonge	UG15F035P005	1536	1	15	21	1	1
NaCRRICycleOne_Clonal_NaCRRI2016_470	Namulonge	UG15F034P001	1537	1	16	21	1	1
NaCRRICycleOne_Clonal_NaCRRI2016_471	Namulonge	UG15F195P006	1538	1	17	21	NA	NA
NaCRRICycleOne_Clonal_NaCRRI2016_472	Namulonge	UG15F192P006	1539	1	18	21	NA	NA
NaCRRICycleOne_Clonal_NaCRRI2016_473	Namulonge	UG15F075P002	1540	1	19	21	2.5	2.5
NaCRRICycleOne_Clonal_NaCRRI2016_474	Namulonge	UG15F183P017	1541	1	20	21	NA	NA
NaCRRICycleOne_Clonal_NaCRRI2016_475	Namulonge	UG15F325P010	1542	1	1	22	NA	NA
NaCRRICycleOne_Clonal_NaCRRI2016_476	Namulonge	UG15F170P501	1543	1	2	22	1	1
NaCRRICycleOne_Clonal_NaCRRI2016_477	Namulonge	UG15F325P008	1544	1	3	22	2.5	3
NaCRRICycleOne_Clonal_NaCRRI2016_478	Namulonge	UG15F140P501	1545	1	4	22	1	1
NaCRRICycleOne_Clonal_NaCRRI2016_479	Namulonge	UG15F176P016	1546	1	5	22	1	1
NaCRRICycleOne_Clonal_NaCRRI2016_480	Namulonge	UG15F084P001	1547	1	6	22	3.5	3.5
NaCRRICycleOne_Clonal_NaCRRI2016_481	Namulonge	UG15F176P503	1548	1	7	22	1	1
NaCRRICycleOne_Clonal_NaCRRI2016_482	Namulonge	UG15F172P008	1549	1	8	22	NA	NA
NaCRRICycleOne_Clonal_NaCRRI2016_483	Namulonge	UG15F325P014	1550	1	9	22	NA	NA
NaCRRICycleOne_Clonal_NaCRRI2016_484	Namulonge	UG15F181P005	1551	1	10	22	NA	NA
NaCRRICycleOne_Clonal_NaCRRI2016_485	Namulonge	UG110017	1552	1	11	22	1.5	2.333333333
NaCRRICycleOne_Clonal_NaCRRI2016_486	Namulonge	UG15F084P501	1553	1	12	22	2	2
NaCRRICycleOne_Clonal_NaCRRI2016_487	Namulonge	UG15F322P004	1554	1	13	22	1	1
NaCRRICycleOne_Clonal_NaCRRI2016_488	Namulonge	UG15F030P018	1555	1	14	22	1.333333333	3
NaCRRICycleOne_Clonal_NaCRRI2016_489	Namulonge	UG15F035P001	1556	1	15	22	2.5	3.25
NaCRRICycleOne_Clonal_NaCRRI2016_490	Namulonge	UG15F195P005	1557	1	16	22	2.307692308	3.125
NaCRRICycleOne_Clonal_NaCRRI2016_491	Namulonge	UG15F091P003	1558	1	17	22	5	5
NaCRRICycleOne_Clonal_NaCRRI2016_492	Namulonge	UG15F183P030	1559	1	18	22	NA	NA
NaCRRICycleOne_Clonal_NaCRRI2016_493	Namulonge	UG15F169P009	1560	1	19	22	NA	NA
NaCRRICycleOne_Clonal_NaCRRI2016_494	Namulonge	UG15F322P007	1561	1	1	23	1.28	3.8
NaCRRICycleOne_Clonal_NaCRRI2016_495	Namulonge	UG15F176P002	1562	1	2	23	1.125	2
NaCRRICycleOne_Clonal_NaCRRI2016_496	Namulonge	UG15F193P011	1563	1	3	23	1.769230769	3
NaCRRICycleOne_Clonal_NaCRRI2016_497	Namulonge	UG15F170P511	1564	1	4	23	1	1
NaCRRICycleOne_Clonal_NaCRRI2016_498	Namulonge	UG15F193P002	1565	1	5	23	1	1
NaCRRICycleOne_Clonal_NaCRRI2016_499	Namulonge	UG15F109P503	1566	1	6	23	2.333333333	3
NaCRRICycleOne_Clonal_NaCRRI2016_500	Namulonge	UG15F176P013	1567	1	7	23	1.071428571	2
NaCRRICycleOne_Clonal_NaCRRI2016_501	Namulonge	UG15F061P005	1568	1	8	23	3.75	3.75
NaCRRICycleOne_Clonal_NaCRRI2016_502	Namulonge	UG15F183P006	1569	1	9	23	2.444444444	3.785714286
NaCRRICycleOne_Clonal_NaCRRI2016_503	Namulonge	UG15F437P001	1570	1	10	23	NA	NA
NaCRRICycleOne_Clonal_NaCRRI2016_504	Namulonge	UG15F430P017	1571	1	11	23	NA	NA
NaCRRICycleOne_Clonal_NaCRRI2016_505	Namulonge	UG15F325P514	1572	1	12	23	NA	NA
NaCRRICycleOne_Clonal_NaCRRI2016_506	Namulonge	UG15F192P530	1573	1	13	23	3.8	4.5
NaCRRICycleOne_Clonal_NaCRRI2016_507	Namulonge	UG15F042P005	1574	2	1	1	2.133333333	2.214285714
NaCRRICycleOne_Clonal_NaCRRI2016_508	Namulonge	UG15F043P015	1575	2	2	1	2.142857143	3.666666667
NaCRRICycleOne_Clonal_NaCRRI2016_509	Namulonge	UG15F065P002	1576	2	3	1	1.09375	2.5
NaCRRICycleOne_Clonal_NaCRRI2016_510	Namulonge	UG15F067P001	1577	2	4	1	1.125	2
NaCRRICycleOne_Clonal_NaCRRI2016_511	Namulonge	UG15F044P008	1578	2	5	1	NA	NA
NaCRRICycleOne_Clonal_NaCRRI2016_512	Namulonge	UG15F012P001	1579	2	6	1	1	1
NaCRRICycleOne_Clonal_NaCRRI2016_513	Namulonge	UG15F025P018	1580	2	7	1	NA	NA
NaCRRICycleOne_Clonal_NaCRRI2016_514	Namulonge	UG15F031P023	1581	2	8	1	1	1
NaCRRICycleOne_Clonal_NaCRRI2016_515	Namulonge	UG15F201P012	1582	2	9	1	2.125	4
NaCRRICycleOne_Clonal_NaCRRI2016_516	Namulonge	UG15F187P509	1583	2	10	1	NA	NA
NaCRRICycleOne_Clonal_NaCRRI2016_517	Namulonge	UG15F198P006	1584	2	11	1	2	2.5
NaCRRICycleOne_Clonal_NaCRRI2016_518	Namulonge	UG15F312P002	1585	2	12	1	1.368421053	2.166666667
NaCRRICycleOne_Clonal_NaCRRI2016_519	Namulonge	UG110017	1586	2	13	1	1.6	2.5
NaCRRICycleOne_Clonal_NaCRRI2016_520	Namulonge	UG15F367P504	1587	2	14	1	NA	NA
NaCRRICycleOne_Clonal_NaCRRI2016_521	Namulonge	UG15F239P034	1588	2	15	1	2	3
NaCRRICycleOne_Clonal_NaCRRI2016_522	Namulonge	UG15F306P009	1589	2	16	1	1	1
NaCRRICycleOne_Clonal_NaCRRI2016_523	Namulonge	UG15F363P505	1590	2	17	1	2.666666667	2.666666667
NaCRRICycleOne_Clonal_NaCRRI2016_524	Namulonge	UG15F262P036	1591	2	18	1	NA	NA
NaCRRICycleOne_Clonal_NaCRRI2016_525	Namulonge	UG15F272P004	1592	2	19	1	1	1
NaCRRICycleOne_Clonal_NaCRRI2016_526	Namulonge	UG15F008P046	1593	2	20	1	1	1
NaCRRICycleOne_Clonal_NaCRRI2016_527	Namulonge	UG15F362P506	1594	2	21	1	1	1
NaCRRICycleOne_Clonal_NaCRRI2016_528	Namulonge	UG15F262P046	1595	2	22	1	1	1
NaCRRICycleOne_Clonal_NaCRRI2016_529	Namulonge	UG15F008P58*	1596	2	23	1	1	1
NaCRRICycleOne_Clonal_NaCRRI2016_530	Namulonge	UG15F031P022	1597	2	24	1	2.066666667	2.6
NaCRRICycleOne_Clonal_NaCRRI2016_531	Namulonge	UG15F235P015	1598	2	25	1	NA	NA
NaCRRICycleOne_Clonal_NaCRRI2016_532	Namulonge	UG15F366P503	1599	2	26	1	NA	NA
NaCRRICycleOne_Clonal_NaCRRI2016_533	Namulonge	UG15F222P015	1600	2	27	1	1.666666667	2
NaCRRICycleOne_Clonal_NaCRRI2016_534	Namulonge	UG15F272P002	1601	2	28	1	1	1
NaCRRICycleOne_Clonal_NaCRRI2016_535	Namulonge	UG15F294P001	1602	2	29	1	1	1
NaCRRICycleOne_Clonal_NaCRRI2016_536	Namulonge	UG110016	1603	2	30	1	3.25	3.25
NaCRRICycleOne_Clonal_NaCRRI2016_537	Namulonge	UG15F262P006	1604	2	31	1	1	1
NaCRRICycleOne_Clonal_NaCRRI2016_538	Namulonge	UG110014	1605	2	32	1	NA	NA
NaCRRICycleOne_Clonal_NaCRRI2016_539	Namulonge	UG15F307P011	1606	2	33	1	1.5	2
NaCRRICycleOne_Clonal_NaCRRI2016_540	Namulonge	UG15F272P003	1607	2	34	1	1	1
NaCRRICycleOne_Clonal_NaCRRI2016_541	Namulonge	UG15F262P012	1608	2	35	1	1.538461538	2.4
NaCRRICycleOne_Clonal_NaCRRI2016_542	Namulonge	UG15F262P061	1609	2	36	1	1	1
NaCRRICycleOne_Clonal_NaCRRI2016_543	Namulonge	UG15F015P005	1610	2	1	2	2.6	5
NaCRRICycleOne_Clonal_NaCRRI2016_544	Namulonge	UG15F020P002	1611	2	2	2	2.5	2.5
NaCRRICycleOne_Clonal_NaCRRI2016_545	Namulonge	UG15F073P001	1612	2	3	2	1	1
NaCRRICycleOne_Clonal_NaCRRI2016_546	Namulonge	UG15F048P001	1613	2	4	2	1.529411765	2
NaCRRICycleOne_Clonal_NaCRRI2016_547	Namulonge	UG15F078P001	1614	2	5	2	NA	NA
NaCRRICycleOne_Clonal_NaCRRI2016_548	Namulonge	UG15F060P003	1615	2	6	2	1.08	2
NaCRRICycleOne_Clonal_NaCRRI2016_549	Namulonge	UG15F008P010	1616	2	7	2	1.2	2.5
NaCRRICycleOne_Clonal_NaCRRI2016_550	Namulonge	UG15F284P002	1617	2	8	2	1	1
NaCRRICycleOne_Clonal_NaCRRI2016_551	Namulonge	UG15F233P047	1618	2	9	2	NA	NA
NaCRRICycleOne_Clonal_NaCRRI2016_552	Namulonge	UG15F321P004	1619	2	10	2	NA	NA
NaCRRICycleOne_Clonal_NaCRRI2016_553	Namulonge	UG15F110P003	1620	2	11	2	2.333333333	3
NaCRRICycleOne_Clonal_NaCRRI2016_554	Namulonge	UG15F025P010	1621	2	12	2	1	1
NaCRRICycleOne_Clonal_NaCRRI2016_555	Namulonge	UG15F008P030	1622	2	13	2	1.1	2
NaCRRICycleOne_Clonal_NaCRRI2016_556	Namulonge	UG15F233P028	1623	2	14	2	NA	NA
NaCRRICycleOne_Clonal_NaCRRI2016_557	Namulonge	UG15F222P518	1624	2	15	2	1.25	3
NaCRRICycleOne_Clonal_NaCRRI2016_558	Namulonge	UG15F262P045	1625	2	16	2	NA	NA
NaCRRICycleOne_Clonal_NaCRRI2016_559	Namulonge	UG15F233P057	1626	2	17	2	3.224489796	4.40625
NaCRRICycleOne_Clonal_NaCRRI2016_560	Namulonge	UG15F262P021	1627	2	18	2	1.02173913	2
NaCRRICycleOne_Clonal_NaCRRI2016_561	Namulonge	UG15F278P502	1628	2	19	2	1	1
NaCRRICycleOne_Clonal_NaCRRI2016_562	Namulonge	UG15F111P010	1629	2	20	2	1.272727273	2
NaCRRICycleOne_Clonal_NaCRRI2016_563	Namulonge	UG15F167P008	1630	2	21	2	1	1
NaCRRICycleOne_Clonal_NaCRRI2016_564	Namulonge	UG110017	1631	2	22	2	1.931034483	4
NaCRRICycleOne_Clonal_NaCRRI2016_565	Namulonge	UG15F008P049	1632	2	23	2	NA	NA
NaCRRICycleOne_Clonal_NaCRRI2016_566	Namulonge	UG15F262P034	1633	2	24	2	2.642857143	4.833333333
NaCRRICycleOne_Clonal_NaCRRI2016_567	Namulonge	UG15F167P002	1634	2	25	2	1	1
NaCRRICycleOne_Clonal_NaCRRI2016_568	Namulonge	UG110014	1635	2	26	2	NA	NA
NaCRRICycleOne_Clonal_NaCRRI2016_569	Namulonge	UG15F262P513	1636	2	27	2	1	1
NaCRRICycleOne_Clonal_NaCRRI2016_570	Namulonge	UG15F233P119	1637	2	28	2	NA	NA
NaCRRICycleOne_Clonal_NaCRRI2016_571	Namulonge	UG15F240P014	1638	2	29	2	1.375	4
NaCRRICycleOne_Clonal_NaCRRI2016_572	Namulonge	UG15F251P022	1639	2	30	2	1.4	5
NaCRRICycleOne_Clonal_NaCRRI2016_573	Namulonge	UG15F233P022	1640	2	31	2	NA	NA
NaCRRICycleOne_Clonal_NaCRRI2016_574	Namulonge	UG15F357P501	1641	2	32	2	NA	NA
NaCRRICycleOne_Clonal_NaCRRI2016_575	Namulonge	UG15F008P035	1642	2	33	2	NA	NA
NaCRRICycleOne_Clonal_NaCRRI2016_576	Namulonge	UG110016	1643	2	34	2	NA	NA
NaCRRICycleOne_Clonal_NaCRRI2016_577	Namulonge	UG15F233P058	1644	2	35	2	NA	NA
NaCRRICycleOne_Clonal_NaCRRI2016_578	Namulonge	UG15F262P023	1645	2	36	2	NA	NA
NaCRRICycleOne_Clonal_NaCRRI2016_579	Namulonge	UG15F037P002	1646	2	1	3	1.769230769	2.428571429
NaCRRICycleOne_Clonal_NaCRRI2016_580	Namulonge	UG15F044P001	1647	2	2	3	1.464285714	2.857142857
NaCRRICycleOne_Clonal_NaCRRI2016_581	Namulonge	UG15F055P504	1648	2	3	3	1	1
NaCRRICycleOne_Clonal_NaCRRI2016_582	Namulonge	UG15F015P008	1649	2	4	3	1	1
NaCRRICycleOne_Clonal_NaCRRI2016_583	Namulonge	UG160007	1650	2	5	3	1.076923077	2
NaCRRICycleOne_Clonal_NaCRRI2016_584	Namulonge	UG15F015P016	1651	2	6	3	1	1
NaCRRICycleOne_Clonal_NaCRRI2016_585	Namulonge	UG15F008P006	1652	2	7	3	NA	NA
NaCRRICycleOne_Clonal_NaCRRI2016_586	Namulonge	UG15F158P017	1653	2	8	3	1	1
NaCRRICycleOne_Clonal_NaCRRI2016_587	Namulonge	UG15F039P015	1654	2	9	3	1.090909091	2
NaCRRICycleOne_Clonal_NaCRRI2016_588	Namulonge	UG15F302P016	1655	2	10	3	1.125	2
NaCRRICycleOne_Clonal_NaCRRI2016_589	Namulonge	UG15F008P052	1656	2	11	3	1.5	2.333333333
NaCRRICycleOne_Clonal_NaCRRI2016_590	Namulonge	UG15F158P002	1657	2	12	3	1.085714286	2
NaCRRICycleOne_Clonal_NaCRRI2016_591	Namulonge	UG15F251P025	1658	2	13	3	NA	NA
NaCRRICycleOne_Clonal_NaCRRI2016_592	Namulonge	UG15F262P010	1659	2	14	3	1	1
NaCRRICycleOne_Clonal_NaCRRI2016_593	Namulonge	UG110014	1660	2	15	3	NA	NA
NaCRRICycleOne_Clonal_NaCRRI2016_594	Namulonge	UG15F127P003	1661	2	16	3	NA	NA
NaCRRICycleOne_Clonal_NaCRRI2016_595	Namulonge	UG15F215P031	1662	2	17	3	NA	NA
NaCRRICycleOne_Clonal_NaCRRI2016_596	Namulonge	UG15F239P033	1663	2	18	3	3.571428571	4.6
NaCRRICycleOne_Clonal_NaCRRI2016_597	Namulonge	UG15F239P019	1664	2	19	3	NA	NA
NaCRRICycleOne_Clonal_NaCRRI2016_598	Namulonge	UG15F274P001	1665	2	20	3	NA	NA
NaCRRICycleOne_Clonal_NaCRRI2016_599	Namulonge	UG15F201P007	1666	2	21	3	5	5
NaCRRICycleOne_Clonal_NaCRRI2016_600	Namulonge	UG15F222P039	1667	2	22	3	1	1
NaCRRICycleOne_Clonal_NaCRRI2016_601	Namulonge	UG15F284P502	1668	2	23	3	NA	NA
NaCRRICycleOne_Clonal_NaCRRI2016_602	Namulonge	UG110016	1669	2	24	3	2	2
NaCRRICycleOne_Clonal_NaCRRI2016_603	Namulonge	UG15F233P032	1670	2	25	3	NA	NA
NaCRRICycleOne_Clonal_NaCRRI2016_604	Namulonge	UG15F326P502	1671	2	26	3	2.333333333	5
NaCRRICycleOne_Clonal_NaCRRI2016_605	Namulonge	UG110017	1672	2	27	3	2.25	5
NaCRRICycleOne_Clonal_NaCRRI2016_606	Namulonge	UG15F262P020	1673	2	28	3	NA	NA
NaCRRICycleOne_Clonal_NaCRRI2016_607	Namulonge	UG15F025P008	1674	2	29	3	1	1
NaCRRICycleOne_Clonal_NaCRRI2016_608	Namulonge	UG15F251P022	1675	2	30	3	1	1
NaCRRICycleOne_Clonal_NaCRRI2016_609	Namulonge	UG15F008P524	1676	2	31	3	NA	NA
NaCRRICycleOne_Clonal_NaCRRI2016_610	Namulonge	UG15F361P514	1677	2	32	3	NA	NA
NaCRRICycleOne_Clonal_NaCRRI2016_611	Namulonge	UG110014	1678	2	33	3	5	5
NaCRRICycleOne_Clonal_NaCRRI2016_612	Namulonge	UG15F233P020	1679	2	34	3	NA	NA
NaCRRICycleOne_Clonal_NaCRRI2016_613	Namulonge	UG15F163P501	1680	2	35	3	1	1
NaCRRICycleOne_Clonal_NaCRRI2016_614	Namulonge	UG110016	1681	2	36	3	NA	NA
NaCRRICycleOne_Clonal_NaCRRI2016_615	Namulonge	UG15F016P001	1682	2	1	4	1.5	3.2
NaCRRICycleOne_Clonal_NaCRRI2016_616	Namulonge	UG15F064P005	1683	2	2	4	1.466666667	2.166666667
NaCRRICycleOne_Clonal_NaCRRI2016_617	Namulonge	UG15F070P012	1684	2	3	4	1.666666667	5
NaCRRICycleOne_Clonal_NaCRRI2016_618	Namulonge	UG15F065P001	1685	2	4	4	NA	NA
NaCRRICycleOne_Clonal_NaCRRI2016_619	Namulonge	UG15F010P002	1686	2	5	4	2	2
NaCRRICycleOne_Clonal_NaCRRI2016_620	Namulonge	UG15F043P013	1687	2	6	4	1.2	3
NaCRRICycleOne_Clonal_NaCRRI2016_621	Namulonge	UG15F226P012	1688	2	7	4	2.46	3.607142857
NaCRRICycleOne_Clonal_NaCRRI2016_622	Namulonge	UG110016	1689	2	8	4	4	4
NaCRRICycleOne_Clonal_NaCRRI2016_623	Namulonge	UG15F031P003	1690	2	9	4	2.212121212	3.5
NaCRRICycleOne_Clonal_NaCRRI2016_624	Namulonge	UG15F070P007	1691	2	10	4	1	1
NaCRRICycleOne_Clonal_NaCRRI2016_625	Namulonge	UG15F249P003	1692	2	11	4	3.789473684	3.944444444
NaCRRICycleOne_Clonal_NaCRRI2016_626	Namulonge	UG15F120P187	1693	2	12	4	1	1
NaCRRICycleOne_Clonal_NaCRRI2016_627	Namulonge	UG15F251P028	1694	2	13	4	1	1
NaCRRICycleOne_Clonal_NaCRRI2016_628	Namulonge	UG15F039P022	1695	2	14	4	1	1
NaCRRICycleOne_Clonal_NaCRRI2016_629	Namulonge	UG15F372P502	1696	2	15	4	1	1
NaCRRICycleOne_Clonal_NaCRRI2016_630	Namulonge	UG15F197P002	1697	2	16	4	1	1
NaCRRICycleOne_Clonal_NaCRRI2016_631	Namulonge	UG15F233P072	1698	2	17	4	NA	NA
NaCRRICycleOne_Clonal_NaCRRI2016_632	Namulonge	UG15F302P004	1699	2	18	4	1.347826087	2.6
NaCRRICycleOne_Clonal_NaCRRI2016_633	Namulonge	UG15F233P071	1700	2	19	4	3.666666667	3.666666667
NaCRRICycleOne_Clonal_NaCRRI2016_634	Namulonge	UG15F313P003	1701	2	20	4	NA	NA
NaCRRICycleOne_Clonal_NaCRRI2016_635	Namulonge	UG15F306P033	1702	2	21	4	1.142857143	2
NaCRRICycleOne_Clonal_NaCRRI2016_636	Namulonge	UG15F158P007	1703	2	22	4	1.666666667	2
NaCRRICycleOne_Clonal_NaCRRI2016_637	Namulonge	UG15F262P063	1704	2	23	4	1	1
NaCRRICycleOne_Clonal_NaCRRI2016_638	Namulonge	UG15F039P028	1705	2	24	4	1.8	2.333333333
NaCRRICycleOne_Clonal_NaCRRI2016_639	Namulonge	UG15F031P019	1706	2	25	4	1	1
NaCRRICycleOne_Clonal_NaCRRI2016_640	Namulonge	UG15F031P007	1707	2	26	4	1.3	2.5
NaCRRICycleOne_Clonal_NaCRRI2016_641	Namulonge	UG15F031P012	1708	2	27	4	NA	NA
NaCRRICycleOne_Clonal_NaCRRI2016_642	Namulonge	UG15F239P024	1709	2	28	4	1	1
NaCRRICycleOne_Clonal_NaCRRI2016_643	Namulonge	UG15F233P060	1710	2	29	4	NA	NA
NaCRRICycleOne_Clonal_NaCRRI2016_644	Namulonge	UG15F291P012	1711	2	30	4	1.111111111	2
NaCRRICycleOne_Clonal_NaCRRI2016_645	Namulonge	UG110017	1712	2	31	4	1.363636364	3
NaCRRICycleOne_Clonal_NaCRRI2016_646	Namulonge	UG15F130P501	1713	2	32	4	1	1
NaCRRICycleOne_Clonal_NaCRRI2016_647	Namulonge	UG15F201P016	1714	2	33	4	NA	NA
NaCRRICycleOne_Clonal_NaCRRI2016_648	Namulonge	UG15F222P004	1715	2	34	4	2	3
NaCRRICycleOne_Clonal_NaCRRI2016_649	Namulonge	UG110017	1716	2	35	4	1.111111111	2
NaCRRICycleOne_Clonal_NaCRRI2016_650	Namulonge	UG15F306P020	1717	2	36	4	1	1
NaCRRICycleOne_Clonal_NaCRRI2016_651	Namulonge	UG15F015P026	1718	2	1	5	1.25	3
NaCRRICycleOne_Clonal_NaCRRI2016_652	Namulonge	UG15F044P007	1719	2	2	5	NA	NA
NaCRRICycleOne_Clonal_NaCRRI2016_653	Namulonge	UG15F006P002	1720	2	3	5	4.761904762	4.761904762
NaCRRICycleOne_Clonal_NaCRRI2016_654	Namulonge	UG15F015P014	1721	2	4	5	1	1
NaCRRICycleOne_Clonal_NaCRRI2016_655	Namulonge	UG15F068P002	1722	2	5	5	2.6	2.6
NaCRRICycleOne_Clonal_NaCRRI2016_656	Namulonge	UG15F059P003	1723	2	6	5	1.923076923	2.714285714
NaCRRICycleOne_Clonal_NaCRRI2016_657	Namulonge	UG15F302P017	1724	2	7	5	1.347826087	3
NaCRRICycleOne_Clonal_NaCRRI2016_658	Namulonge	UG15F215P014	1725	2	8	5	4.833333333	4.833333333
NaCRRICycleOne_Clonal_NaCRRI2016_659	Namulonge	UG110016	1726	2	9	5	2.615384615	3.333333333
NaCRRICycleOne_Clonal_NaCRRI2016_660	Namulonge	UG110014	1727	2	10	5	4.3125	4.533333333
NaCRRICycleOne_Clonal_NaCRRI2016_661	Namulonge	UG15F246P504	1728	2	11	5	1.4375	2.166666667
NaCRRICycleOne_Clonal_NaCRRI2016_662	Namulonge	UG15F23P015*	1729	2	12	5	3.285714286	4.2
NaCRRICycleOne_Clonal_NaCRRI2016_663	Namulonge	UG15F114P002	1730	2	13	5	1	1
NaCRRICycleOne_Clonal_NaCRRI2016_664	Namulonge	UG110014	1731	2	14	5	3.5	3.5
NaCRRICycleOne_Clonal_NaCRRI2016_665	Namulonge	UG15F079P006	1732	2	15	5	1.47826087	3.2
NaCRRICycleOne_Clonal_NaCRRI2016_666	Namulonge	UG15F202P013	1733	2	16	5	NA	NA
NaCRRICycleOne_Clonal_NaCRRI2016_667	Namulonge	UG15F082P501	1734	2	17	5	1.1875	2.5
NaCRRICycleOne_Clonal_NaCRRI2016_668	Namulonge	UG15F239P022	1735	2	18	5	2.166666667	3.333333333
NaCRRICycleOne_Clonal_NaCRRI2016_669	Namulonge	UG15F235P013	1736	2	19	5	5	5
NaCRRICycleOne_Clonal_NaCRRI2016_670	Namulonge	UG110017	1737	2	20	5	1.285714286	3
NaCRRICycleOne_Clonal_NaCRRI2016_671	Namulonge	UG15F239P515	1738	2	21	5	1	1
NaCRRICycleOne_Clonal_NaCRRI2016_672	Namulonge	UG15F222P034	1739	2	22	5	4.25	4.25
NaCRRICycleOne_Clonal_NaCRRI2016_673	Namulonge	UG15F008P031	1740	2	23	5	1	1
NaCRRICycleOne_Clonal_NaCRRI2016_674	Namulonge	UG15F278P504	1741	2	24	5	NA	NA
NaCRRICycleOne_Clonal_NaCRRI2016_675	Namulonge	UG110017	1742	2	25	5	3	3
NaCRRICycleOne_Clonal_NaCRRI2016_676	Namulonge	UG15F249P007	1743	2	26	5	1	1
NaCRRICycleOne_Clonal_NaCRRI2016_677	Namulonge	UG15F233P516	1744	2	27	5	NA	NA
NaCRRICycleOne_Clonal_NaCRRI2016_678	Namulonge	UG15F251P519	1745	2	28	5	1	1
NaCRRICycleOne_Clonal_NaCRRI2016_679	Namulonge	NARO CASS2	1746	2	29	5	1	1
NaCRRICycleOne_Clonal_NaCRRI2016_680	Namulonge	UG15F198P008	1747	2	30	5	1	1
NaCRRICycleOne_Clonal_NaCRRI2016_681	Namulonge	UG15F233P501	1748	2	31	5	3.2	4.666666667
NaCRRICycleOne_Clonal_NaCRRI2016_682	Namulonge	UG15F321P003	1749	2	32	5	1	1
NaCRRICycleOne_Clonal_NaCRRI2016_683	Namulonge	UG15F239P012	1750	2	33	5	NA	NA
NaCRRICycleOne_Clonal_NaCRRI2016_684	Namulonge	UG15F255P003	1751	2	34	5	1	1
NaCRRICycleOne_Clonal_NaCRRI2016_685	Namulonge	UG15F306P013	1752	2	35	5	NA	NA
NaCRRICycleOne_Clonal_NaCRRI2016_686	Namulonge	UG15F--P001(185-3)	1753	2	36	5	1	1
NaCRRICycleOne_Clonal_NaCRRI2016_687	Namulonge	UG15F015P034	1754	2	1	6	1.272727273	2.5
NaCRRICycleOne_Clonal_NaCRRI2016_688	Namulonge	UG15F009P001	1755	2	2	6	2	3
NaCRRICycleOne_Clonal_NaCRRI2016_689	Namulonge	UG15F015P025	1756	2	3	6	1.090909091	2
NaCRRICycleOne_Clonal_NaCRRI2016_690	Namulonge	UG15F064P003	1757	2	4	6	NA	NA
NaCRRICycleOne_Clonal_NaCRRI2016_691	Namulonge	UG15F015P035	1758	2	5	6	1.5	3
NaCRRICycleOne_Clonal_NaCRRI2016_692	Namulonge	UG15F016P002	1759	2	6	6	1	1
NaCRRICycleOne_Clonal_NaCRRI2016_693	Namulonge	UG110016	1760	2	7	6	3.333333333	4.5
NaCRRICycleOne_Clonal_NaCRRI2016_694	Namulonge	UG15F222P016	1761	2	8	6	1	1
NaCRRICycleOne_Clonal_NaCRRI2016_695	Namulonge	UG15F306P007	1762	2	9	6	1.5	4
NaCRRICycleOne_Clonal_NaCRRI2016_696	Namulonge	UG15F154P030	1763	2	10	6	NA	NA
NaCRRICycleOne_Clonal_NaCRRI2016_697	Namulonge	UG15F244P015	1764	2	11	6	NA	NA
NaCRRICycleOne_Clonal_NaCRRI2016_698	Namulonge	NARO CASS2	1765	2	12	6	1	1
NaCRRICycleOne_Clonal_NaCRRI2016_699	Namulonge	UG15F233P075	1766	2	13	6	3.285714286	3.285714286
NaCRRICycleOne_Clonal_NaCRRI2016_700	Namulonge	UG15F159P001	1767	2	14	6	1	1
NaCRRICycleOne_Clonal_NaCRRI2016_701	Namulonge	UG15F281P528	1768	2	15	6	1	1
NaCRRICycleOne_Clonal_NaCRRI2016_702	Namulonge	UG15F198P009	1769	2	16	6	1	1
NaCRRICycleOne_Clonal_NaCRRI2016_703	Namulonge	UG110016	1770	2	17	6	2.444444444	3.6
NaCRRICycleOne_Clonal_NaCRRI2016_704	Namulonge	UG15F306P010	1771	2	18	6	1.227272727	2
NaCRRICycleOne_Clonal_NaCRRI2016_705	Namulonge	UG15F031P015	1772	2	19	6	1	1
NaCRRICycleOne_Clonal_NaCRRI2016_706	Namulonge	UG15F307P003	1773	2	20	6	NA	NA
NaCRRICycleOne_Clonal_NaCRRI2016_707	Namulonge	NARO CASS2	1774	2	21	6	1	1
NaCRRICycleOne_Clonal_NaCRRI2016_708	Namulonge	UG15F008P517	1775	2	22	6	1.133333333	3
NaCRRICycleOne_Clonal_NaCRRI2016_709	Namulonge	UG15F306P031	1776	2	23	6	1.829268293	3
NaCRRICycleOne_Clonal_NaCRRI2016_710	Namulonge	UG15F201P018	1777	2	24	6	1	1
NaCRRICycleOne_Clonal_NaCRRI2016_711	Namulonge	UG15F234P004	1778	2	25	6	4.060606061	4.607142857
NaCRRICycleOne_Clonal_NaCRRI2016_712	Namulonge	UG15F234P011	1779	2	26	6	1	1
NaCRRICycleOne_Clonal_NaCRRI2016_713	Namulonge	UG15F248P001	1780	2	27	6	1	1
NaCRRICycleOne_Clonal_NaCRRI2016_714	Namulonge	UG15F142P506	1781	2	28	6	NA	NA
NaCRRICycleOne_Clonal_NaCRRI2016_715	Namulonge	UG15F031P017	1782	2	29	6	1	1
NaCRRICycleOne_Clonal_NaCRRI2016_716	Namulonge	UG15F080P504	1783	2	30	6	NA	NA
NaCRRICycleOne_Clonal_NaCRRI2016_717	Namulonge	UG15F233P117	1784	2	31	6	2.071428571	4
NaCRRICycleOne_Clonal_NaCRRI2016_718	Namulonge	UG15F154P018	1785	2	32	6	1	1
NaCRRICycleOne_Clonal_NaCRRI2016_719	Namulonge	UG15F233P518	1786	2	33	6	NA	NA
NaCRRICycleOne_Clonal_NaCRRI2016_720	Namulonge	UG15F321P001	1787	2	34	6	3	3
NaCRRICycleOne_Clonal_NaCRRI2016_721	Namulonge	UG15F248P002	1788	2	35	6	NA	NA
NaCRRICycleOne_Clonal_NaCRRI2016_722	Namulonge	UG15F008P055	1789	2	36	6	1	1
NaCRRICycleOne_Clonal_NaCRRI2016_723	Namulonge	UG15F063P002	1790	2	1	7	NA	NA
NaCRRICycleOne_Clonal_NaCRRI2016_724	Namulonge	UG15F015P012	1791	2	2	7	1.11627907	2
NaCRRICycleOne_Clonal_NaCRRI2016_725	Namulonge	UG160001	1792	2	3	7	1	1
NaCRRICycleOne_Clonal_NaCRRI2016_726	Namulonge	UG15F157P001	1793	2	4	7	2.8	3
NaCRRICycleOne_Clonal_NaCRRI2016_727	Namulonge	UG15F017P002	1794	2	5	7	1	1
NaCRRICycleOne_Clonal_NaCRRI2016_728	Namulonge	UG15F055P041	1795	2	6	7	1.333333333	2
NaCRRICycleOne_Clonal_NaCRRI2016_729	Namulonge	UG15F222P030	1796	2	7	7	3.272727273	3.5
NaCRRICycleOne_Clonal_NaCRRI2016_730	Namulonge	UG15F008P026	1797	2	8	7	1.538461538	2.4
NaCRRICycleOne_Clonal_NaCRRI2016_731	Namulonge	UG15F158P005	1798	2	9	7	1.4	2.714285714
NaCRRICycleOne_Clonal_NaCRRI2016_732	Namulonge	UG15F154P030	1799	2	10	7	1.555555556	2.666666667
NaCRRICycleOne_Clonal_NaCRRI2016_733	Namulonge	UG15F262P055	1800	2	11	7	1	1
NaCRRICycleOne_Clonal_NaCRRI2016_734	Namulonge	UG15F149P002	1801	2	12	7	1.111111111	2
NaCRRICycleOne_Clonal_NaCRRI2016_735	Namulonge	UG15F333P522	1802	2	13	7	1.34	2.545454545
NaCRRICycleOne_Clonal_NaCRRI2016_736	Namulonge	UG15F361P511	1803	2	14	7	1.25	2.5
NaCRRICycleOne_Clonal_NaCRRI2016_737	Namulonge	UG15F306P025	1804	2	15	7	2.294117647	2.692307692
NaCRRICycleOne_Clonal_NaCRRI2016_738	Namulonge	UG15F233P052	1805	2	16	7	2.85	3.846153846
NaCRRICycleOne_Clonal_NaCRRI2016_739	Namulonge	UG15F253P501	1806	2	17	7	1.142857143	2
NaCRRICycleOne_Clonal_NaCRRI2016_740	Namulonge	UG110014	1807	2	18	7	4.5	4.5
NaCRRICycleOne_Clonal_NaCRRI2016_741	Namulonge	UG15F154P034	1808	2	19	7	NA	NA
NaCRRICycleOne_Clonal_NaCRRI2016_742	Namulonge	UG15F008P038	1809	2	20	7	1	1
NaCRRICycleOne_Clonal_NaCRRI2016_743	Namulonge	UG15F039P026	1810	2	21	7	2	2
NaCRRICycleOne_Clonal_NaCRRI2016_744	Namulonge	UG15F365P504	1811	2	22	7	5	5
NaCRRICycleOne_Clonal_NaCRRI2016_745	Namulonge	NARO CASS2	1812	2	23	7	1.44	2.833333333
NaCRRICycleOne_Clonal_NaCRRI2016_746	Namulonge	UG15F008P007	1813	2	24	7	4.692307692	4.692307692
NaCRRICycleOne_Clonal_NaCRRI2016_747	Namulonge	UG15F291P016	1814	2	25	7	1.916666667	2.571428571
NaCRRICycleOne_Clonal_NaCRRI2016_748	Namulonge	UG15F222P022	1815	2	26	7	1.043478261	2
NaCRRICycleOne_Clonal_NaCRRI2016_749	Namulonge	UG15F307P012	1816	2	27	7	2.222222222	4.666666667
NaCRRICycleOne_Clonal_NaCRRI2016_750	Namulonge	UG15F318P004	1817	2	28	7	2.6	5
NaCRRICycleOne_Clonal_NaCRRI2016_751	Namulonge	UG15F281P012	1818	2	29	7	NA	NA
NaCRRICycleOne_Clonal_NaCRRI2016_752	Namulonge	UG15F251P023	1819	2	30	7	NA	NA
NaCRRICycleOne_Clonal_NaCRRI2016_753	Namulonge	UG15F154P005	1820	2	31	7	NA	NA
NaCRRICycleOne_Clonal_NaCRRI2016_754	Namulonge	UG110016	1821	2	32	7	2	2
NaCRRICycleOne_Clonal_NaCRRI2016_755	Namulonge	UG15F262P037	1822	2	33	7	NA	NA
NaCRRICycleOne_Clonal_NaCRRI2016_756	Namulonge	UG15F315P001	1823	2	34	7	3	3
NaCRRICycleOne_Clonal_NaCRRI2016_757	Namulonge	UG15F251P021	1824	2	35	7	1	1
NaCRRICycleOne_Clonal_NaCRRI2016_758	Namulonge	NARO CASS2	1825	2	36	7	1	1
NaCRRICycleOne_Clonal_NaCRRI2016_759	Namulonge	UG15F055P004	1826	2	1	8	NA	NA
NaCRRICycleOne_Clonal_NaCRRI2016_760	Namulonge	UG15F043P007	1827	2	2	8	1	1
NaCRRICycleOne_Clonal_NaCRRI2016_761	Namulonge	UG15F047P006	1828	2	3	8	2	2
NaCRRICycleOne_Clonal_NaCRRI2016_762	Namulonge	UG15F007P005	1829	2	4	8	1	1
NaCRRICycleOne_Clonal_NaCRRI2016_763	Namulonge	UG15F058P002	1830	2	5	8	NA	NA
NaCRRICycleOne_Clonal_NaCRRI2016_764	Namulonge	UG15F058P010	1831	2	6	8	1.666666667	3
NaCRRICycleOne_Clonal_NaCRRI2016_765	Namulonge	UG15F008P020	1832	2	7	8	1.5	2.5
NaCRRICycleOne_Clonal_NaCRRI2016_766	Namulonge	UG15F213P002	1833	2	8	8	1	1
NaCRRICycleOne_Clonal_NaCRRI2016_767	Namulonge	UG15F239P013	1834	2	9	8	4	4
NaCRRICycleOne_Clonal_NaCRRI2016_768	Namulonge	UG15F222P024	1835	2	10	8	2	4
NaCRRICycleOne_Clonal_NaCRRI2016_769	Namulonge	UG110016	1836	2	11	8	5	5
NaCRRICycleOne_Clonal_NaCRRI2016_770	Namulonge	UG15F233P089	1837	2	12	8	5	5
NaCRRICycleOne_Clonal_NaCRRI2016_771	Namulonge	UG15F239P025	1838	2	13	8	3.333333333	3.333333333
NaCRRICycleOne_Clonal_NaCRRI2016_772	Namulonge	UG15F307P014	1839	2	14	8	3.045454545	3.142857143
NaCRRICycleOne_Clonal_NaCRRI2016_773	Namulonge	UG15F302P513	1840	2	15	8	1.125	2
NaCRRICycleOne_Clonal_NaCRRI2016_774	Namulonge	UG110017	1841	2	16	8	2	3.3
NaCRRICycleOne_Clonal_NaCRRI2016_775	Namulonge	UG15F254P002	1842	2	17	8	4	4
NaCRRICycleOne_Clonal_NaCRRI2016_776	Namulonge	UG15F204P002	1843	2	18	8	4	4
NaCRRICycleOne_Clonal_NaCRRI2016_777	Namulonge	UG15F302P011	1844	2	19	8	2.333333333	5
NaCRRICycleOne_Clonal_NaCRRI2016_778	Namulonge	UG15F008P029	1845	2	20	8	4	4
NaCRRICycleOne_Clonal_NaCRRI2016_779	Namulonge	UG15F229P002	1846	2	21	8	1.5	2
NaCRRICycleOne_Clonal_NaCRRI2016_780	Namulonge	UG15F281P009	1847	2	22	8	1	1
NaCRRICycleOne_Clonal_NaCRRI2016_781	Namulonge	UG15F306P002	1848	2	23	8	4.928571429	4.928571429
NaCRRICycleOne_Clonal_NaCRRI2016_782	Namulonge	UG110014	1849	2	24	8	NA	NA
NaCRRICycleOne_Clonal_NaCRRI2016_783	Namulonge	UG15F107P501	1850	2	25	8	2.304347826	4
NaCRRICycleOne_Clonal_NaCRRI2016_784	Namulonge	UG15F433P506	1851	2	26	8	1	1
NaCRRICycleOne_Clonal_NaCRRI2016_785	Namulonge	UG15F251P026	1852	2	27	8	1.857142857	2.5
NaCRRICycleOne_Clonal_NaCRRI2016_786	Namulonge	NARO CASS2	1853	2	28	8	1.277777778	3.5
NaCRRICycleOne_Clonal_NaCRRI2016_787	Namulonge	UG15F031P018	1854	2	29	8	1	1
NaCRRICycleOne_Clonal_NaCRRI2016_788	Namulonge	UG15F163P005	1855	2	30	8	2	2
NaCRRICycleOne_Clonal_NaCRRI2016_789	Namulonge	UG15F255P009	1856	2	31	8	1	1
NaCRRICycleOne_Clonal_NaCRRI2016_790	Namulonge	UG15F251P027	1857	2	32	8	1.2	2
NaCRRICycleOne_Clonal_NaCRRI2016_791	Namulonge	UG15F253P004	1858	2	33	8	NA	NA
NaCRRICycleOne_Clonal_NaCRRI2016_792	Namulonge	UG110017	1859	2	34	8	NA	NA
NaCRRICycleOne_Clonal_NaCRRI2016_793	Namulonge	UG15F262P013	1860	2	35	8	1	1
NaCRRICycleOne_Clonal_NaCRRI2016_794	Namulonge	UG15F202P001	1861	2	36	8	NA	NA
NaCRRICycleOne_Clonal_NaCRRI2016_795	Namulonge	UG15F055P012	1862	2	1	9	1	1
NaCRRICycleOne_Clonal_NaCRRI2016_796	Namulonge	UG15F162P003	1863	2	2	9	4.857142857	4.857142857
NaCRRICycleOne_Clonal_NaCRRI2016_797	Namulonge	UG160016	1864	2	3	9	1.020408163	2
NaCRRICycleOne_Clonal_NaCRRI2016_798	Namulonge	UG15F425P501	1865	2	4	9	5	5
NaCRRICycleOne_Clonal_NaCRRI2016_799	Namulonge	UG15F155P035	1866	2	5	9	1.421052632	3.666666667
NaCRRICycleOne_Clonal_NaCRRI2016_800	Namulonge	UG15F017P006	1867	2	6	9	1.2	2
NaCRRICycleOne_Clonal_NaCRRI2016_801	Namulonge	UG15F086P505	1868	2	7	9	NA	NA
NaCRRICycleOne_Clonal_NaCRRI2016_802	Namulonge	UG15F127P007	1869	2	8	9	NA	NA
NaCRRICycleOne_Clonal_NaCRRI2016_803	Namulonge	UG15F306P004	1870	2	9	9	NA	NA
NaCRRICycleOne_Clonal_NaCRRI2016_804	Namulonge	NARO CASS2	1871	2	10	9	5	5
NaCRRICycleOne_Clonal_NaCRRI2016_805	Namulonge	UG15F202P004	1872	2	11	9	1	1
NaCRRICycleOne_Clonal_NaCRRI2016_806	Namulonge	UG110014	1873	2	12	9	3.666666667	5
NaCRRICycleOne_Clonal_NaCRRI2016_807	Namulonge	UG15F233P063	1874	2	13	9	1.625	3.5
NaCRRICycleOne_Clonal_NaCRRI2016_808	Namulonge	UG15F233P070	1875	2	14	9	NA	NA
NaCRRICycleOne_Clonal_NaCRRI2016_809	Namulonge	UG15F008P022	1876	2	15	9	2.25	4.333333333
NaCRRICycleOne_Clonal_NaCRRI2016_810	Namulonge	UG15F248P006	1877	2	16	9	1.363636364	2.333333333
NaCRRICycleOne_Clonal_NaCRRI2016_811	Namulonge	UG15F039P020	1878	2	17	9	2	2.625
NaCRRICycleOne_Clonal_NaCRRI2016_812	Namulonge	UG15F215P503	1879	2	18	9	1.755555556	2.545454545
NaCRRICycleOne_Clonal_NaCRRI2016_813	Namulonge	UG15F307P002	1880	2	19	9	NA	NA
NaCRRICycleOne_Clonal_NaCRRI2016_814	Namulonge	UG110016	1881	2	20	9	3.6	4
NaCRRICycleOne_Clonal_NaCRRI2016_815	Namulonge	UG15F262P064	1882	2	21	9	1.25	2
NaCRRICycleOne_Clonal_NaCRRI2016_816	Namulonge	UG110014	1883	2	22	9	4.666666667	4.666666667
NaCRRICycleOne_Clonal_NaCRRI2016_817	Namulonge	UG15F302P023	1884	2	23	9	2	2.666666667
NaCRRICycleOne_Clonal_NaCRRI2016_818	Namulonge	UG15F278P004	1885	2	24	9	1	1
NaCRRICycleOne_Clonal_NaCRRI2016_819	Namulonge	UG15F307P013	1886	2	25	9	1	1
NaCRRICycleOne_Clonal_NaCRRI2016_820	Namulonge	UG110016	1887	2	26	9	5	5
NaCRRICycleOne_Clonal_NaCRRI2016_821	Namulonge	UG15F079P002	1888	2	27	9	1.071428571	2
NaCRRICycleOne_Clonal_NaCRRI2016_822	Namulonge	UG15F302P012	1889	2	28	9	1	1
NaCRRICycleOne_Clonal_NaCRRI2016_823	Namulonge	UG15F251P024	1890	2	29	9	1.086956522	3
NaCRRICycleOne_Clonal_NaCRRI2016_824	Namulonge	UG15F153P503	1891	2	30	9	1	1
NaCRRICycleOne_Clonal_NaCRRI2016_825	Namulonge	NARO CASS2	1892	2	31	9	1.027777778	2
NaCRRICycleOne_Clonal_NaCRRI2016_826	Namulonge	UG15F031P006	1893	2	32	9	NA	NA
NaCRRICycleOne_Clonal_NaCRRI2016_827	Namulonge	UG15F202P006	1894	2	33	9	NA	NA
NaCRRICycleOne_Clonal_NaCRRI2016_828	Namulonge	UG15F307P001	1895	2	34	9	1	1
NaCRRICycleOne_Clonal_NaCRRI2016_829	Namulonge	UG110014	1896	2	35	9	NA	NA
NaCRRICycleOne_Clonal_NaCRRI2016_830	Namulonge	UG15F130P501	1897	2	36	9	NA	NA
NaCRRICycleOne_Clonal_NaCRRI2016_831	Namulonge	UG15F047P010	1898	2	1	10	1	1
NaCRRICycleOne_Clonal_NaCRRI2016_832	Namulonge	UG15F044P005	1899	2	2	10	1	1
NaCRRICycleOne_Clonal_NaCRRI2016_833	Namulonge	UG15F043P004	1900	2	3	10	5	5
NaCRRICycleOne_Clonal_NaCRRI2016_834	Namulonge	UG15F056P004	1901	2	4	10	1	1
NaCRRICycleOne_Clonal_NaCRRI2016_835	Namulonge	UG15F055P007	1902	2	5	10	NA	NA
NaCRRICycleOne_Clonal_NaCRRI2016_836	Namulonge	UG15F073P002	1903	2	6	10	1	1
NaCRRICycleOne_Clonal_NaCRRI2016_837	Namulonge	UG15F312P007	1904	2	7	10	1	1
NaCRRICycleOne_Clonal_NaCRRI2016_838	Namulonge	UG15F251P530	1905	2	8	10	1.722222222	2.625
NaCRRICycleOne_Clonal_NaCRRI2016_839	Namulonge	UG15F167P003	1906	2	9	10	1.243243243	2.5
NaCRRICycleOne_Clonal_NaCRRI2016_840	Namulonge	UG15F233P052	1907	2	10	10	2.333333333	3
NaCRRICycleOne_Clonal_NaCRRI2016_841	Namulonge	UG15F100P003	1908	2	11	10	4.166666667	4.166666667
NaCRRICycleOne_Clonal_NaCRRI2016_842	Namulonge	UG15F079P001	1909	2	12	10	1.307692308	2.6
NaCRRICycleOne_Clonal_NaCRRI2016_843	Namulonge	UG15F008P019	1910	2	13	10	3.303030303	3.814814815
NaCRRICycleOne_Clonal_NaCRRI2016_844	Namulonge	NARO CASS2	1911	2	14	10	1	1
NaCRRICycleOne_Clonal_NaCRRI2016_845	Namulonge	UG15F070P003	1912	2	15	10	NA	NA
NaCRRICycleOne_Clonal_NaCRRI2016_846	Namulonge	UG15F364P502	1913	2	16	10	4.6	4.6
NaCRRICycleOne_Clonal_NaCRRI2016_847	Namulonge	UG15F233P034	1914	2	17	10	NA	NA
NaCRRICycleOne_Clonal_NaCRRI2016_848	Namulonge	UG15F230P001	1915	2	18	10	3.333333333	3.333333333
NaCRRICycleOne_Clonal_NaCRRI2016_849	Namulonge	UG110014	1916	2	19	10	5	5
NaCRRICycleOne_Clonal_NaCRRI2016_850	Namulonge	UG15F201P502	1917	2	20	10	3.333333333	4.5
NaCRRICycleOne_Clonal_NaCRRI2016_851	Namulonge	UG15F039P003	1918	2	21	10	1	1
NaCRRICycleOne_Clonal_NaCRRI2016_852	Namulonge	UG15F306P015	1919	2	22	10	2	2
NaCRRICycleOne_Clonal_NaCRRI2016_853	Namulonge	UG15F312P005	1920	2	23	10	1	1
NaCRRICycleOne_Clonal_NaCRRI2016_854	Namulonge	UG15F302P014	1921	2	24	10	2.625	3.6
NaCRRICycleOne_Clonal_NaCRRI2016_855	Namulonge	UG15F239P018	1922	2	25	10	2.666666667	3.5
NaCRRICycleOne_Clonal_NaCRRI2016_856	Namulonge	UG15F352P502	1923	2	26	10	1.25	3
NaCRRICycleOne_Clonal_NaCRRI2016_857	Namulonge	UG15F233P004	1924	2	27	10	NA	NA
NaCRRICycleOne_Clonal_NaCRRI2016_858	Namulonge	UG15F262P032	1925	2	28	10	4.5	4.5
NaCRRICycleOne_Clonal_NaCRRI2016_859	Namulonge	UG15F278P003	1926	2	29	10	1.857142857	3
NaCRRICycleOne_Clonal_NaCRRI2016_860	Namulonge	UG15F306P014	1927	2	30	10	2.652173913	3.923076923
NaCRRICycleOne_Clonal_NaCRRI2016_861	Namulonge	UG15F233P030	1928	2	31	10	1	1
NaCRRICycleOne_Clonal_NaCRRI2016_862	Namulonge	UG15F249P017	1929	2	32	10	1	1
NaCRRICycleOne_Clonal_NaCRRI2016_863	Namulonge	NARO CASS2	1930	2	33	10	1	1
NaCRRICycleOne_Clonal_NaCRRI2016_864	Namulonge	UG15F215P004	1931	2	34	10	1.166666667	2
NaCRRICycleOne_Clonal_NaCRRI2016_865	Namulonge	UG15F248P008	1932	2	35	10	2.2	3
NaCRRICycleOne_Clonal_NaCRRI2016_866	Namulonge	UG15F215P002	1933	2	36	10	1.4	3
NaCRRICycleOne_Clonal_NaCRRI2016_867	Namulonge	UG15F043P003	1934	2	1	11	NA	NA
NaCRRICycleOne_Clonal_NaCRRI2016_868	Namulonge	UG160011	1935	2	2	11	1	1
NaCRRICycleOne_Clonal_NaCRRI2016_869	Namulonge	UG15F077P002	1936	2	3	11	NA	NA
NaCRRICycleOne_Clonal_NaCRRI2016_870	Namulonge	UG15F009P003	1937	2	4	11	2.5	2.5
NaCRRICycleOne_Clonal_NaCRRI2016_871	Namulonge	UG15F021P003	1938	2	5	11	3.111111111	3.923076923
NaCRRICycleOne_Clonal_NaCRRI2016_872	Namulonge	UG15F069P005	1939	2	6	11	1	1
NaCRRICycleOne_Clonal_NaCRRI2016_873	Namulonge	UG15F233P033	1940	2	7	11	1.5	2.75
NaCRRICycleOne_Clonal_NaCRRI2016_874	Namulonge	NARO CASS2	1941	2	8	11	1.419354839	2.625
NaCRRICycleOne_Clonal_NaCRRI2016_875	Namulonge	UG15F025P002	1942	2	9	11	1	1
NaCRRICycleOne_Clonal_NaCRRI2016_876	Namulonge	UG15F30P006*	1943	2	10	11	1.06122449	2
NaCRRICycleOne_Clonal_NaCRRI2016_877	Namulonge	UG15F233P003	1944	2	11	11	NA	NA
NaCRRICycleOne_Clonal_NaCRRI2016_878	Namulonge	UG15F008P032	1945	2	12	11	1.857142857	2.714285714
NaCRRICycleOne_Clonal_NaCRRI2016_879	Namulonge	UG15F278P503	1946	2	13	11	1	1
NaCRRICycleOne_Clonal_NaCRRI2016_880	Namulonge	UG15F274P504	1947	2	14	11	1.454545455	3.5
NaCRRICycleOne_Clonal_NaCRRI2016_881	Namulonge	UG15F272P001	1948	2	15	11	3.615384615	4.090909091
NaCRRICycleOne_Clonal_NaCRRI2016_882	Namulonge	UG15F262P024	1949	2	16	11	NA	NA
NaCRRICycleOne_Clonal_NaCRRI2016_883	Namulonge	NARO CASS2	1950	2	17	11	1.111111111	2
NaCRRICycleOne_Clonal_NaCRRI2016_884	Namulonge	UG110017	1951	2	18	11	1.28125	3.25
NaCRRICycleOne_Clonal_NaCRRI2016_885	Namulonge	UG15F226P030	1952	2	19	11	NA	NA
NaCRRICycleOne_Clonal_NaCRRI2016_886	Namulonge	UG15F201P005	1953	2	20	11	1	1
NaCRRICycleOne_Clonal_NaCRRI2016_887	Namulonge	UG15F262P049	1954	2	21	11	1	1
NaCRRICycleOne_Clonal_NaCRRI2016_888	Namulonge	UG15F226P019	1955	2	22	11	1	1
NaCRRICycleOne_Clonal_NaCRRI2016_889	Namulonge	UG110017	1956	2	23	11	1.731707317	3.5
NaCRRICycleOne_Clonal_NaCRRI2016_890	Namulonge	UG15F263P001	1957	2	24	11	1.833333333	4.333333333
NaCRRICycleOne_Clonal_NaCRRI2016_891	Namulonge	UG15F306P023	1958	2	25	11	1	1
NaCRRICycleOne_Clonal_NaCRRI2016_892	Namulonge	UG15F307P015	1959	2	26	11	1.142857143	2
NaCRRICycleOne_Clonal_NaCRRI2016_893	Namulonge	UG15F222P014	1960	2	27	11	1.333333333	2
NaCRRICycleOne_Clonal_NaCRRI2016_894	Namulonge	UG15F321P005	1961	2	28	11	1.272727273	4
NaCRRICycleOne_Clonal_NaCRRI2016_895	Namulonge	UG15F215P025	1962	2	29	11	NA	NA
NaCRRICycleOne_Clonal_NaCRRI2016_896	Namulonge	UG15F233P046	1963	2	30	11	2.266666667	3.714285714
NaCRRICycleOne_Clonal_NaCRRI2016_897	Namulonge	UG15F249P005	1964	2	31	11	1.75	2.5
NaCRRICycleOne_Clonal_NaCRRI2016_898	Namulonge	UG15F039P512	1965	2	32	11	NA	NA
NaCRRICycleOne_Clonal_NaCRRI2016_899	Namulonge	UG15F252P002	1966	2	33	11	NA	NA
NaCRRICycleOne_Clonal_NaCRRI2016_900	Namulonge	UG15F167P511	1967	2	34	11	NA	NA
NaCRRICycleOne_Clonal_NaCRRI2016_901	Namulonge	UG15F025P517	1968	2	35	11	3.5	3.5
NaCRRICycleOne_Clonal_NaCRRI2016_902	Namulonge	UG15F163P006	1969	2	36	11	3.25	4
NaCRRICycleOne_Clonal_NaCRRI2016_903	Namulonge	UG15F064P009	1970	2	1	12	1.166666667	2
NaCRRICycleOne_Clonal_NaCRRI2016_904	Namulonge	UG160010	1971	2	2	12	1	1
NaCRRICycleOne_Clonal_NaCRRI2016_905	Namulonge	UG15F160P001	1972	2	3	12	3	3
NaCRRICycleOne_Clonal_NaCRRI2016_906	Namulonge	UG15F007P004	1973	2	4	12	1	1
NaCRRICycleOne_Clonal_NaCRRI2016_907	Namulonge	UG15F011P003	1974	2	5	12	5	5
NaCRRICycleOne_Clonal_NaCRRI2016_908	Namulonge	UG15F161P002	1975	2	6	12	NA	NA
NaCRRICycleOne_Clonal_NaCRRI2016_909	Namulonge	UG15F158P502	1976	2	7	12	1.333333333	2.25
NaCRRICycleOne_Clonal_NaCRRI2016_910	Namulonge	UG15F311P002	1977	2	8	12	1	1
NaCRRICycleOne_Clonal_NaCRRI2016_911	Namulonge	UG15F233P090	1978	2	9	12	2	3
NaCRRICycleOne_Clonal_NaCRRI2016_912	Namulonge	UG15F215P003	1979	2	10	12	1	1
NaCRRICycleOne_Clonal_NaCRRI2016_913	Namulonge	UG15F249P006	1980	2	11	12	1	1
NaCRRICycleOne_Clonal_NaCRRI2016_914	Namulonge	UG15F102P001	1981	2	12	12	NA	NA
NaCRRICycleOne_Clonal_NaCRRI2016_915	Namulonge	UG15F082P001	1982	2	13	12	1	1
NaCRRICycleOne_Clonal_NaCRRI2016_916	Namulonge	UG15F163P004	1983	2	14	12	1.928571429	2.3
NaCRRICycleOne_Clonal_NaCRRI2016_917	Namulonge	UG15F203P003	1984	2	15	12	NA	NA
NaCRRICycleOne_Clonal_NaCRRI2016_918	Namulonge	UG110016	1985	2	16	12	3.285714286	3.285714286
NaCRRICycleOne_Clonal_NaCRRI2016_919	Namulonge	UG15F254P505	1986	2	17	12	1	1
NaCRRICycleOne_Clonal_NaCRRI2016_920	Namulonge	UG15F262P038	1987	2	18	12	1	1
NaCRRICycleOne_Clonal_NaCRRI2016_921	Namulonge	UG15F025P007	1988	2	19	12	3	3
NaCRRICycleOne_Clonal_NaCRRI2016_922	Namulonge	UG15F302P018	1989	2	20	12	1.045454545	2
NaCRRICycleOne_Clonal_NaCRRI2016_923	Namulonge	UG110016	1990	2	21	12	4.833333333	4.833333333
NaCRRICycleOne_Clonal_NaCRRI2016_924	Namulonge	UG15F288P002	1991	2	22	12	2	3.166666667
NaCRRICycleOne_Clonal_NaCRRI2016_925	Namulonge	UG15F008P033	1992	2	23	12	NA	NA
NaCRRICycleOne_Clonal_NaCRRI2016_926	Namulonge	UG15F253P001	1993	2	24	12	2.222222222	2.571428571
NaCRRICycleOne_Clonal_NaCRRI2016_927	Namulonge	NARO CASS2	1994	2	25	12	1.041666667	2
NaCRRICycleOne_Clonal_NaCRRI2016_928	Namulonge	UG15F262P045	1995	2	26	12	3	3
NaCRRICycleOne_Clonal_NaCRRI2016_929	Namulonge	UG110016	1996	2	27	12	4.285714286	4.285714286
NaCRRICycleOne_Clonal_NaCRRI2016_930	Namulonge	UG15F354P502	1997	2	28	12	1	1
NaCRRICycleOne_Clonal_NaCRRI2016_931	Namulonge	UG15F086P003	1998	2	29	12	2.72	3.15
NaCRRICycleOne_Clonal_NaCRRI2016_932	Namulonge	UG15F249P001	1999	2	30	12	3.25	3.25
NaCRRICycleOne_Clonal_NaCRRI2016_933	Namulonge	UG15F215P026	2000	2	31	12	NA	NA
NaCRRICycleOne_Clonal_NaCRRI2016_934	Namulonge	UG15F262P031	2001	2	32	12	NA	NA
NaCRRICycleOne_Clonal_NaCRRI2016_935	Namulonge	UG15F249P014	2002	2	33	12	NA	NA
NaCRRICycleOne_Clonal_NaCRRI2016_936	Namulonge	UG15F154P004	2003	2	34	12	NA	NA
NaCRRICycleOne_Clonal_NaCRRI2016_937	Namulonge	UG15F233P044	2004	2	35	12	NA	NA
NaCRRICycleOne_Clonal_NaCRRI2016_938	Namulonge	UG15F262P004	2005	2	36	12	NA	NA
NaCRRICycleOne_Clonal_NaCRRI2016_939	Namulonge	UG15F055P009	2006	2	1	13	1.705882353	2.714285714
NaCRRICycleOne_Clonal_NaCRRI2016_940	Namulonge	UG15F015P028	2007	2	2	13	3.583333333	4.444444444
NaCRRICycleOne_Clonal_NaCRRI2016_941	Namulonge	UG160014	2008	2	3	13	1.083333333	2
NaCRRICycleOne_Clonal_NaCRRI2016_942	Namulonge	UG15F006P003	2009	2	4	13	4.666666667	4.666666667
NaCRRICycleOne_Clonal_NaCRRI2016_943	Namulonge	UG15F044P003	2010	2	5	13	4.785714286	4.785714286
NaCRRICycleOne_Clonal_NaCRRI2016_944	Namulonge	UG15F058P004	2011	2	6	13	4.5	4.5
NaCRRICycleOne_Clonal_NaCRRI2016_945	Namulonge	UG15F233P105	2012	2	7	13	2.428571429	4.333333333
NaCRRICycleOne_Clonal_NaCRRI2016_946	Namulonge	UG15F235P064	2013	2	8	13	1.135428571	3.78
NaCRRICycleOne_Clonal_NaCRRI2016_947	Namulonge	UG110017	2014	2	9	13	2.107	3.266
NaCRRICycleOne_Clonal_NaCRRI2016_948	Namulonge	UG15F008P522	2015	2	10	13	1	1
NaCRRICycleOne_Clonal_NaCRRI2016_949	Namulonge	UG15F306P022	2016	2	11	13	3.602631579	4.59
NaCRRICycleOne_Clonal_NaCRRI2016_950	Namulonge	UG15F222P038	2017	2	12	13	1	1
NaCRRICycleOne_Clonal_NaCRRI2016_951	Namulonge	UG110016	2018	2	13	13	5	5
NaCRRICycleOne_Clonal_NaCRRI2016_952	Namulonge	UG15F290P002	2019	2	14	13	1.2	2
NaCRRICycleOne_Clonal_NaCRRI2016_953	Namulonge	UG15F252P001	2020	2	15	13	1.833333333	3.5
NaCRRICycleOne_Clonal_NaCRRI2016_954	Namulonge	UG15F361P517	2021	2	16	13	1	1
NaCRRICycleOne_Clonal_NaCRRI2016_955	Namulonge	UG15F265P001	2022	2	17	13	1.1825	2.226666667
NaCRRICycleOne_Clonal_NaCRRI2016_956	Namulonge	UG15F008P047	2023	2	18	13	NA	NA
NaCRRICycleOne_Clonal_NaCRRI2016_957	Namulonge	UG15F201P513	2024	2	19	13	2.5	4
NaCRRICycleOne_Clonal_NaCRRI2016_958	Namulonge	UG15F039P012	2025	2	20	13	1	1
NaCRRICycleOne_Clonal_NaCRRI2016_959	Namulonge	UG15F262P060	2026	2	21	13	4	4
NaCRRICycleOne_Clonal_NaCRRI2016_960	Namulonge	UG15F158P004	2027	2	22	13	1.056	2.87
NaCRRICycleOne_Clonal_NaCRRI2016_961	Namulonge	UG15F070P004	2028	2	23	13	1	1
NaCRRICycleOne_Clonal_NaCRRI2016_962	Namulonge	UG15F187P013	2029	2	24	13	2.780625	4.217222222
NaCRRICycleOne_Clonal_NaCRRI2016_963	Namulonge	UG15F262P051	2030	2	25	13	1.084	2.56
NaCRRICycleOne_Clonal_NaCRRI2016_964	Namulonge	UG15F249P016	2031	2	26	13	1	1
NaCRRICycleOne_Clonal_NaCRRI2016_965	Namulonge	UG15F233P122	2032	2	27	13	1.147619048	2.31
NaCRRICycleOne_Clonal_NaCRRI2016_966	Namulonge	UG15F249P004	2033	2	28	13	1.294	2.87
NaCRRICycleOne_Clonal_NaCRRI2016_967	Namulonge	UG110017	2034	2	29	13	1.194444444	2.49
NaCRRICycleOne_Clonal_NaCRRI2016_968	Namulonge	UG110014	2035	2	30	13	1.1275	1.9
NaCRRICycleOne_Clonal_NaCRRI2016_970	Namulonge	UG15F239P011	2037	2	32	13	NA	NA
NaCRRICycleOne_Clonal_NaCRRI2016_971	Namulonge	UG15F008P041	2038	2	33	13	NA	NA
NaCRRICycleOne_Clonal_NaCRRI2016_972	Namulonge	UG15F215P029	2039	2	34	13	NA	NA
NaCRRICycleOne_Clonal_NaCRRI2016_973	Namulonge	UG15F008P011	2040	2	35	13	NA	NA
NaCRRICycleOne_Clonal_NaCRRI2016_975	Namulonge	UG15F017P001	2042	2	1	14	1	1
NaCRRICycleOne_Clonal_NaCRRI2016_976	Namulonge	UG15F047P012	2043	2	2	14	1.043478261	2
NaCRRICycleOne_Clonal_NaCRRI2016_977	Namulonge	UG15F162P001	2044	2	3	14	1.515151515	2.7
NaCRRICycleOne_Clonal_NaCRRI2016_978	Namulonge	UG15F014P022	2045	2	4	14	4.285714286	4.285714286
NaCRRICycleOne_Clonal_NaCRRI2016_979	Namulonge	UG160015	2046	2	5	14	3.666666667	3.666666667
NaCRRICycleOne_Clonal_NaCRRI2016_980	Namulonge	UG15F005P001	2047	2	6	14	NA	NA
NaCRRICycleOne_Clonal_NaCRRI2016_981	Namulonge	UG110014	2048	2	7	14	5	5
[truncated: 175 more rows]
